# Supplementary material for: Unveiling systemic responses in kidney transplantation: interplay between the allograft transcriptome and serum proteins
Source: Front Immunol. 2024 Jul 16;15:1398000. doi: 10.3389/fimmu.2024.1398000 (PMC11286594; doi:10.3389/fimmu.2024.1398000)
Supplement: Supplementary file 2 [file Table_2.xlsx]

## Sheet: all
name	category	181_NR	194_TCMR	202_NR	209_NR	219_TCMR	223_NR	236_MIXED	196_NR	220_NR	226_NR	231_TCMR	244_MIXED	245_TCMR	195_NR	185_NR
network1	presto	0.500995	0.163208	0.393811	0.577155	0.359247	0.384378	0.932657	0.223072	0.2549	0.609273	0.408516	0.33067	0.224074	0.528003	0.037938
network2	presto	0.0296828	0.034154	0.056421	0.0377484	0.729988	0.113608	0.0292698	0.0338381	0.0317325	0.768343	0.0336608	0.0334842	0.167154	0.0396023	0.0270593
network3	presto	0.181653	0.126902	0.336243	0.17581	0.143608	0.254601	0.364672	0.143018	0.869731	0.243101	0.225046	0.349361	0.474244	0.317804	0.114189
network4	presto	0.0380979	0.37824	0.118416	0.159362	0.192975	0.170716	0.0345763	0.443198	0.0698982	0.115604	0.126388	0.165368	0.325885	0.0895729	0.847704
network5	presto	0.0412366	0.109085	0.071537	0.0746187	0.129134	0.0736128	0.0235103	0.131539	0.0700326	0.0747051	0.0873954	0.0751043	0.146328	0.0578347	0.267746
network6	presto	0.0232286	0.458389	0.00968401	0.0478721	0.012309	0.0280313	0.0149019	0.138629	0.00666684	0.0122222	0.0725021	0.0546792	0.0707521	0.0153533	0.923391
network7	presto	0.113521	0.168397	0.157403	0.17401	0.609023	0.408523	0.0923489	0.11929	0.149539	0.717137	0.186972	0.170472	0.180652	0.110377	0.167513
network8	presto	0.116522	0.319161	0.227682	0.220496	0.265507	0.169514	0.0521775	0.414227	0.175536	0.203281	0.194634	0.232671	0.224783	0.182483	0.406781
network9	presto	0.0477374	0.646527	0.0605601	0.225718	0.0771446	0.224294	0.0589465	0.547821	0.0133816	0.0930849	0.153143	0.213637	0.227597	0.0869748	0.978708
network10	presto	0.0570028	0.541587	0.115906	0.208738	0.112308	0.220313	0.0673774	0.581043	0.0757751	0.1273	0.167474	0.273541	0.336902	0.110061	0.979891
network11	presto	0.0492066	0.428479	0.0612	0.243285	0.097175	0.231047	0.0410023	0.949859	0.0116961	0.0791685	0.130096	0.173646	0.162225	0.10426	0.686623
network12	presto	0.0635081	0.0615312	0.051889	0.0615669	0.0468668	0.0409225	0.0407798	0.709908	0.0334049	0.0396857	0.0447043	0.0417688	0.0453791	0.725812	0.0548175
network13	presto	0.914696	0.145247	0.347758	0.502592	0.490054	0.338091	0.4754	0.215995	0.202422	0.391307	0.366338	0.228727	0.149683	0.569987	0.0354699
network14	presto	0.671991	0.180617	0.456913	0.407765	0.461032	0.511191	0.518972	0.174551	0.373341	0.411102	0.556919	0.356975	0.256054	0.345899	0.105444
network15	presto	0.103943	0.350154	0.163897	0.291066	0.210669	0.234221	0.109933	0.268179	0.146841	0.228869	0.233797	0.259327	0.350438	0.173133	0.365997
IGKJ3	topgenes	1.24151	16.6001	0	1.60819	0	0.963146	0	1.09399	0	1.00267	3.27487	0	0.745178	0	26.2993
GPR87	topgenes	0	2.76668	2.03489	0	0	0	0	0	5.17426	3.008	7.64137	0.996638	0	0	12.6962
CHRND	topgenes	0	0.922227	16.2791	0	600.552	0	0	0	1.72475	236.629	1.09163	0	295.091	0	0
ENSG00000237609	topgenes	0	0.922227	1.01745	0	0	0	1.14813	0	22.4218	0	0	0	0.745178	0.996201	0.906873
DMBT1	topgenes	0	0	0	0	40.9235	0.963146	0	0	1.72475	11.0293	2.18325	1.99328	0.745178	0	0
MYL1	topgenes	0	58.1003	335.757	0	18024.7	0	3.4444	0	2.58713	10066.8	0	0	577.513	0	0
MYL2	topgenes	0	427.913	1248.41	0.804097	3216.58	0	0	4.37598	0	17658	0	0	1642.37	0	0
LINC02511	topgenes	0	2.76668	3.05234	2.41229	8.18469	4.81573	2.29627	0	0	0	0	0	0	0	87.9667
CCL7	topgenes	0	6.45559	0	0	11.254	1.92629	0	0	1.72475	0	4.3665	2.98991	3.72589	0	3.62749
RXFP2	topgenes	0	3.68891	0	3.21639	8.18469	21.1892	0	0	0	2.00533	5.45812	0	0	4.98101	0
PPDPFL	topgenes	0	0.922227	3.05234	0.804097	9.20778	0	0	0	0.862376	206.549	0	0	73.0275	0	0
LINC01479	topgenes	1.24151	0	0	0.804097	13.3001	1.92629	1.14813	1.09399	0	1.00267	0	0	0.745178	0	0
NUCKS1P1	topgenes	1.24151	0	0	0.804097	2.04617	0.963146	0	25.1619	0	0	0	0	0.745178	29.886	0.906873
LINC01281	topgenes	0	5.53336	2.03489	1.60819	1.02309	1.92629	0	24.0679	0	0	0	0	4.47107	0	16.3237
IFITM3P4	topgenes	0	0.922227	0	1.60819	0	0	0	1.09399	0.862376	0	0	0.996638	0.745178	2.9886	0.906873
DPYSL5	topgenes	0	0	2.03489	0	28.6464	2.88944	0	0	1.72475	23.0613	0	0	2.23553	5.97721	0.906873
CA1	topgenes	0	0	0	0	1.02309	0	0	19.6919	0	0	2.18325	0.996638	1.49036	1.9924	3.62749
IGKV1-13	topgenes	2.48301	4.61113	0	0.804097	0	3.85258	0	2.18799	0	0	4.3665	26.9092	0	0	39.9024
GAPLINC	topgenes	0	0	0	0	11.254	0	0	0	1.72475	0	0	1.99328	1.49036	2.9886	3.62749
CAV3	topgenes	0	2.76668	12.2094	0	227.125	0	0	0	0	202.539	0	0	11.9229	0.996201	0
YIPF7	topgenes	0	0	0	1.60819	71.6161	0	0	0	1.72475	24.064	0	0	7.45178	0.996201	0
IGHV4-55	topgenes	11.1735	933.293	0	0	0	0	0	1.09399	0.862376	0	33.8404	20.9294	0	0	1443.74
IGLV3-16	topgenes	0	17.5223	0	2.41229	0	0	0	10.9399	0	1.00267	0	9.96638	0	0	336.45
SGCZ	topgenes	0	2.76668	0	5.62868	0	0	0	2.18799	8.62376	0	1.09163	8.96975	0	0	0
HDGFP1	topgenes	1.24151	0.922227	0	0	1.02309	0	0	7.65796	0.862376	0	1.09163	0	1.49036	26.8974	0
PTPRN	topgenes	0	0	3.05234	0	10.2309	3.85258	1.14813	0	2.58713	0	0	0	1.49036	0.996201	0.906873
BOLA2B	topgenes	116.701	3.68891	0	1.60819	4.09235	0	0	156.441	0.862376	0	2.18325	45.8454	0	0	3.62749
ASB9P1	topgenes	0	0	1.01745	0.804097	11.254	0	1.14813	2.18799	0	1.00267	0	1.99328	0	0.996201	0
UCA1	topgenes	0	0.922227	0	1.60819	0	0	0	1.09399	0.862376	0	0	0	0.745178	4.98101	6.34811
IGHV3OR16-13	topgenes	6.20752	79.3115	0	0	0	0	0	47.0418	0	0	2.18325	3.98655	21.6102	0	19.9512
MIR4538	topgenes	0	30.4335	0	1.60819	0	3.85258	0	10.9399	0	0	0	1.99328	1.49036	0	114.266
RNA5-8SN3	topgenes	1.24151	3.68891	5.08723	4.02048	2.04617	0	0	29.5379	0	0	0	0.996638	0	33.8708	0
MRAP	topgenes	7.44903	6.45559	1.01745	10.4533	0	0.963146	0	0	0.862376	3.008	0	0	3.72589	0	0.906873
KLK4	topgenes	2.48301	0	0	2.41229	9.20778	11.5578	4.59254	1.09399	0.862376	24.064	0	0.996638	0	1.9924	0
UPK1A	topgenes	1.24151	0.922227	1.01745	0	2.04617	0.963146	0	2.18799	179.374	0	0	0.996638	27.5716	0	0
WBP1P1	topgenes	7.44903	0.922227	3.05234	0	1.02309	0	0	13.1279	0	2.00533	1.09163	0	0	19.924	0
LINC02172	topgenes	2.48301	0	12.2094	0	0	0	0	2.18799	52.605	1.00267	0	5.97983	22.3553	6.97341	1.81375
LCT-AS1	topgenes	0	0	1.01745	12.0615	0	1.92629	0	36.1018	0	0	0	0.996638	1.49036	1.9924	11.7894
FAM156B	topgenes	1.24151	0	0	0	0	0.963146	0	3.28198	0.862376	0	1.09163	1.99328	35.0234	0.996201	0
ASCL5	topgenes	0	2.76668	2.03489	0	25.5772	0.963146	0	3.28198	0	3.008	0	0.996638	2.98071	0.996201	0.906873
TM4SF19	topgenes	0	0	0	0	49.1082	27.9312	1.14813	0	6.89901	16.0427	0	0	11.1777	2.9886	1.81375
PRTN3	topgenes	0	0	1.01745	0	0	0	3.4444	6.56397	2.58713	0	1.09163	0.996638	0	8.96581	6.34811
MYBPC1	topgenes	1.24151	190.901	508.723	0	9339.76	0	0	0	0	26786.2	0	0.996638	5826.55	0	0
UGT2B10	topgenes	2.48301	0.922227	0	2.41229	0	0	3.4444	19.6919	1.72475	0	0	1.99328	0	20.9202	0
PSMA8	topgenes	1.24151	0.922227	0	0.804097	2.04617	0.963146	0	1.09399	0	0	0	0	0.745178	2.9886	14.51
DUSP13	topgenes	0	1.84445	10.1745	0	245.541	5.77888	1.14813	0	0	301.803	0	0	44.7107	0	0.906873
LINC02576	topgenes	0	11.0667	0	0	1.02309	0	0	2.18799	0	1.00267	2.18325	0	2.23553	0	26.2993
IGKV1D-16	topgenes	37.2451	10.1445	0	10.4533	0	0	0	38.2898	0	0	14.1911	0.996638	8.19696	0	232.16
SOX11	topgenes	0	0	0	0	37.8542	0	0	0	1.72475	19.0507	3.27487	9.96638	2.23553	0	6.34811
TRBD1	topgenes	0	12.9112	0	6.43277	0	0.963146	0	14.2219	0	0	1.09163	0.996638	0	0	12.6962
IGHV3-64	topgenes	0	195.512	0	0	5.11543	0	0	33.9138	0	0	31.6571	4.98319	11.1777	0	401.745
LINC02783	topgenes	1.24151	0	1.01745	0	0	0	1.14813	0	6.03663	0	3.27487	0	0	2.9886	9.06873
IGLV2-5	topgenes	0	25.8224	0	2.41229	0	0	1.14813	9.84595	0	0	1.09163	0.996638	0.745178	0	51.6918
IGHV3-43	topgenes	0	24.9001	0	0	0	0	0	78.7676	1.72475	0	14.1911	33.8857	6.7066	8.96581	577.678
HNRNPA1P26	topgenes	2.48301	2.76668	0	0	0	0	0	22.9739	0	0	1.09163	1.99328	0	18.9278	0.906873
IGHJ4	topgenes	0	19.3668	1.01745	0	0	0	2.29627	9.84595	0	0	3.27487	1.99328	5.21625	0	133.31
AGBL1	topgenes	0	2.76668	0	0.804097	40.9235	3.85258	0	0	0	205.547	0	0.996638	29.0619	0	2.72062
IGLV3-27	topgenes	0	20.289	3.05234	8.04097	0	0	0	74.3916	0	0	9.82462	13.9529	0	0.996201	57.133
IGLV4-60	topgenes	0	4.61113	0	0	0	0	1.14813	129.091	0	0	10.9162	7.97311	0	1.9924	20.8581
IGKV1D-8	topgenes	2.48301	32.2779	1.01745	4.82458	0	0	0	59.0757	0	0	5.45812	0.996638	0	0	17.2306
IGHV1-58	topgenes	0	0.922227	0	2.41229	0	0.963146	0	7.65796	0	0	0	10.963	1.49036	0	313.778
IGLV2-18	topgenes	0	61.7892	4.06979	26.5352	0	0	0	119.245	0	0	0	22.9227	38.0041	0	1760.24
LINC02672	topgenes	0	16.6001	0	0	29.6695	25.0418	0	4.37598	51.7426	0	0	0	43.2203	41.8404	0
FGGY-DT	topgenes	1.24151	1.84445	2.03489	0.804097	61.3852	0	1.14813	0	0.862376	10.0267	0	1.99328	7.45178	0	0
IGFL2	topgenes	0	7.37781	2.03489	0.804097	1.02309	1.92629	0	1.09399	0	0	0	0	2.23553	0.996201	47.1574
IL21-AS1	topgenes	1.24151	3.68891	0	0.804097	1.02309	2.88944	1.14813	6.56397	0	0	2.18325	1.99328	10.4325	0	32.6474
SLC13A5	topgenes	224.712	0	70.2038	0	129.932	68.3834	253.738	0	5.17426	98.2613	2.18325	0	1.49036	0	0
LINC02345	topgenes	0	0.922227	0	0.804097	2.04617	0.963146	0	1.09399	0.862376	0	1.09163	0	18.6295	0.996201	1.81375
PENK	topgenes	0	0.922227	3.05234	4.02048	92.0778	31.7838	0	1.09399	2.58713	67.1786	0	1.99328	2.23553	0	0
INSM1	topgenes	0	0.922227	1.01745	0	25.5772	10.5946	2.29627	7.65796	1.72475	4.01066	0	1.99328	0	1.9924	0.906873
IGKV1D-17	topgenes	0	12.9112	0	7.23687	0	0.963146	1.14813	21.8799	0	1.00267	5.45812	15.9462	0.745178	0	188.63
DEFA3	topgenes	0	0.922227	0	0	9.20778	0	0	56.8877	0.862376	0	1.09163	1.99328	13.4132	5.97721	2.72062
CHRNA1	topgenes	0	1.84445	24.4187	0.804097	1664.56	18.2998	0	1.09399	0	151.403	0	0.996638	582.729	0	0
MMP2-AS1	topgenes	1.24151	5.53336	0	0	0	2.88944	0	6.56397	1.72475	0	2.18325	1.99328	1.49036	0	58.0399
LDHAP2	topgenes	1.24151	0	1.01745	0	2.04617	0.963146	0	59.0757	0.862376	0	1.09163	0.996638	0	31.8784	0
FBP2	topgenes	0	5.53336	2.03489	0	87.9854	0.963146	1.14813	6.56397	0	358.954	0	0	9.68732	7.96961	0
MIR133A1HG	topgenes	0	3.68891	3.05234	0.804097	377.519	0	0	1.09399	3.4495	193.515	0	0	24.5909	0	0
IGHJ3	topgenes	1.24151	10.1445	0	1.60819	0	0.963146	0	6.56397	0	0	1.09163	0.996638	0	7.96961	19.9512
RNA5SP202	topgenes	2.48301	2.76668	29.5059	0.804097	1.02309	2.88944	0	0	0.862376	0	3.27487	0.996638	0.745178	1.9924	0
MYH6	topgenes	0	3.68891	19.3315	0	105.378	0	0	1.09399	0.862376	392.042	0	0	51.4173	0	6.34811
MYPN	topgenes	0	6.45559	27.4711	1.60819	437.881	0	0	0	0	1105.94	2.18325	2.98991	344.272	0	0
KRT18P3	topgenes	1.24151	0	3.05234	0	1.02309	0.963146	0	17.5039	0	0	0	1.99328	0	22.9126	0
ABRA	topgenes	0	0.922227	11.1919	0.804097	49.1082	0	0	1.09399	0	189.504	1.09163	0	38.7493	0	0
SUGCT-AS1	topgenes	0	0	0	0	10.2309	3.85258	0	0	0.862376	8.02133	1.09163	0	2.98071	0.996201	7.25498
ENSG00000233682	topgenes	0	0	0	3.21639	12.277	5.77888	1.14813	3.28198	0	6.016	0	0	4.47107	0.996201	0.906873
EEF1A1P29	topgenes	0	0	0	0.804097	1.02309	0.963146	0	10.9399	0.862376	27.072	1.09163	0.996638	0	11.9544	0
XIRP2	topgenes	6.20752	87.6115	804.8	0	2463.59	0	0	0	0	34968	2.18325	0	3392.05	0	0
IGLV1-36	topgenes	3.72451	695.359	0	0.804097	0	0	0	13.1279	0	0	31.6571	12.9563	2.98071	1.9924	58.9468
C10orf71-AS1	topgenes	0	0.922227	5.08723	3.21639	12.277	0	0	0	0.862376	29.0773	1.09163	1.99328	4.47107	0	0
JPH3	topgenes	0	0	0	0.804097	0	0.963146	0	5.46997	1.72475	4.01066	0	3.98655	0.745178	4.98101	8.16186
SNTN	topgenes	0	0	0	0	11.254	1.92629	0	2.18799	1.72475	1.00267	12.0079	0	21.6102	1.9924	0
PHBP11	topgenes	0	0	0	1.60819	0	0.963146	1.14813	24.0679	0.862376	0	0	0	0.745178	29.886	0
LANCL1-AS1	topgenes	0	0	2.03489	0.804097	17.3925	0	1.14813	1.09399	0	23.0613	1.09163	0	2.23553	0.996201	0
LINC01497	topgenes	3.72451	2.76668	0	2.41229	24.5541	4.81573	0	0	0	10.0267	0	0.996638	1.49036	1.9924	0
IGHV1-24	topgenes	23.5886	40.578	0	13.6696	0	0	0	224.269	0	1.00267	36.0236	4.98319	0	0	118.8
IGKV2D-29	topgenes	0	25.8224	1.01745	4.02048	2.04617	0	11.4813	15.3159	0	0	20.7409	0	40.9848	0	87.9667
CYP4F34P	topgenes	7.44903	0	0	1.60819	7.1616	5.77888	57.4067	0	25.0089	1.00267	1.09163	3.98655	1.49036	0	0
IGHV3-64D	topgenes	0	50.7225	1.01745	0	0	0	4.59254	2.18799	0	0	1.09163	25.9126	35.7685	0.996201	82.5255
IGHV4-28	topgenes	0	212.112	0	0	0	0.963146	2.29627	21.8799	0	2.00533	1.09163	1.99328	0	1.9924	496.966
IGHV3-66	topgenes	0	181.679	1.01745	0	0	0	3.4444	3.28198	0	0	6.54975	4.98319	8.19696	0	581.306
IGHV1-69D	topgenes	4.96602	0.922227	0	9.64916	0	0.963146	0	48.1358	0	0	3.27487	9.96638	0.745178	0.996201	9.06873
TSIX	topgenes	42.2112	11.9889	5.08723	0	0	0	28.7034	0	45.7059	0	36.0236	0	46.201	0.996201	0
IGHV5-10-1	topgenes	0	50.7225	3.05234	0	0	0.963146	0	2.18799	0	0	0	35.879	6.7066	0.996201	819.813
PRODH	topgenes	0	0.922227	96.6574	4.02048	0	0	101.036	1.09399	2.58713	1.00267	2.18325	0.996638	0	0	0
CGA	topgenes	42.2112	0	3.05234	4.82458	14.3232	11.5578	1.14813	0	13.798	0	9.82462	0.996638	2.23553	7.96961	0
SLN	topgenes	0	28.589	148.547	0.804097	3771.1	19.2629	0	4.37598	0.862376	3563.48	0	0	422.516	16.9354	0
TRAV1-2	topgenes	0	15.6779	0	3.21639	1.02309	3.85258	1.14813	26.2559	0	2.00533	0	0	3.72589	3.98481	8.16186
MYOG	topgenes	2.48301	0.922227	21.3664	0	773.453	0.963146	0	1.09399	0.862376	343.914	0	0	170.646	0.996201	0
C19orf33	topgenes	0	2.76668	1.01745	0.804097	0	0	0	35.0078	0	4.01066	3.27487	0.996638	0.745178	29.886	0.906873
KRT13	topgenes	8.69053	19.3668	0	3.21639	63.4314	9.63146	0	1.09399	187.136	2.00533	3.27487	0	40.9848	0	2.72062
HSPB3	topgenes	2.48301	0.922227	10.1745	0.804097	200.525	0	0	0	0	91.2426	2.18325	0	49.1818	1.9924	0
FXYD7	topgenes	0	8.30004	1.01745	4.82458	7.1616	5.77888	0	37.1958	0	0	1.09163	5.97983	0	1.9924	13.6031
RPL10AP1	topgenes	1.24151	2.76668	1.01745	0.804097	0	0	1.14813	247.243	0	1.00267	1.09163	0	0.745178	109.582	2.72062
SMPX	topgenes	3.72451	3.68891	23.4013	0.804097	722.299	0	0	0	0	589.568	1.09163	0	131.151	0	0.906873
MS4A10	topgenes	59.5922	21.2112	9.15702	44.2253	0	0	37.8884	6.56397	1.72475	9.02399	3.27487	0	3.72589	33.8708	0
CACNG6	topgenes	0	4.61113	0	0.804097	181.086	0.963146	0	6.56397	0.862376	127.339	0	0	21.6102	0	2.72062
IGHE	topgenes	0	1.84445	1.01745	1.60819	0	0.963146	0	7.65796	0.862376	0	0	0	0.745178	0.996201	27.2062
MIX23P3	topgenes	0	2.76668	0	0.804097	1.02309	0.963146	0	22.9739	0	1.00267	4.3665	1.99328	0.745178	11.9544	0.906873
GJB6	topgenes	0	0.922227	0	0.804097	1.02309	1.92629	0	25.1619	1.72475	0	1.09163	0	2.98071	0	1.81375
UGT2B26P	topgenes	0	0	0	0	0	6.74202	1.14813	8.75196	3.4495	1.00267	1.09163	0	0.745178	21.9164	3.62749
ZFY-AS1	topgenes	0	0	0	106.141	68.5468	46.231	0	43.7598	0	76.2026	0	60.7949	1.49036	78.6999	14.51
FGF16	topgenes	0	2.76668	1.01745	5.62868	8.18469	11.5578	0	0	1.72475	28.0746	2.18325	0	0	1.9924	1.81375
ENSG00000259772	topgenes	3.72451	35.9668	0	0	0	1.92629	0	7.65796	0.862376	0	6.54975	0.996638	1.49036	0	71.643
IGLV9-49	topgenes	0	81.156	0	1.60819	0	0.963146	2.29627	36.1018	0	0	0	17.9395	11.1777	0.996201	217.65
PLAC4	topgenes	4.96602	1.84445	75.291	0	5.11543	12.5209	3.4444	0	150.916	1.00267	21.8325	0	3.72589	7.96961	0
IGKJ4	topgenes	0	11.9889	0	2.41229	0	2.88944	0	10.9399	0.862376	0	4.3665	1.99328	1.49036	0.996201	48.9712
PSPHP1	topgenes	3.72451	45.1891	0	147.954	6.13852	0.963146	1.14813	52.5117	0	0	6.54975	0.996638	48.4366	0	0
C1orf158	topgenes	0	0	0	0.804097	2.04617	2.88944	0	2.18799	0.862376	2.00533	9.82462	0	20.865	0.996201	0
ENSG00000259881	topgenes	0	0.922227	0	0.804097	55.2467	0	5.74067	0	0.862376	22.0587	4.3665	0.996638	11.1777	4.98101	2.72062
MIR4539	topgenes	2.48301	34.1224	0	1.60819	0	7.70517	0	9.84595	0	0	4.3665	0	2.98071	1.9924	113.359
RPL31P2	topgenes	0	0	1.01745	0.804097	4.09235	4.81573	0	119.245	0	2.00533	1.09163	0	0.745178	95.6353	0
IGKJ5	topgenes	3.72451	20.289	0	2.41229	0	1.92629	0	8.75196	0.862376	0	6.54975	3.98655	2.98071	0	51.6918
KRT17P4	topgenes	0	0	4.06979	0	39.9004	2.88944	1.14813	1.09399	1.72475	3.008	4.3665	0	0.745178	3.98481	0
MTCO2P22	topgenes	3.72451	0	0	0.804097	4.09235	0.963146	2.29627	3.28198	0	3.008	2.18325	0	0.745178	37.8556	0
IGKV2D-24	topgenes	0	40.578	1.01745	0.804097	0	0	0	10.9399	0.862376	0	2.18325	4.98319	4.47107	0.996201	13.6031
GPR15	topgenes	0	1.84445	0	5.62868	0	5.77888	0	37.1958	1.72475	1.00267	0	11.9597	0.745178	0.996201	5.44124
IGKV1-8	topgenes	29.7961	325.546	0	28.9475	0	0	1.14813	27.3499	0	0	16.3744	39.8655	5.21625	1.9924	314.685
IGLV3-12	topgenes	0	11.9889	1.01745	4.02048	0	1.92629	0	13.1279	0.862376	0	10.9162	5.97983	0.745178	0	64.388
IGKV3D-11	topgenes	0	12.9112	0	11.2574	0	0	8.03694	20.7859	0	1.00267	7.64137	3.98655	2.23553	0	80.7117
IGHV2-26	topgenes	4.96602	117.123	0	24.927	0	0	0	28.4439	0	0	29.4739	3.98655	5.96143	0.996201	822.534
IGHV2-70D	topgenes	6.20752	83.0004	0	2.41229	0	0	10.3332	35.0078	0	0	8.733	10.963	0	0.996201	514.197
IGKV1-12	topgenes	0	316.324	1.01745	14.4737	0	0	0	70.0156	0	1.00267	129.903	13.9529	101.344	2.9886	278.41
IGHV2-70	topgenes	1.24151	1102.98	1.01745	20.1024	0	0	6.88881	52.5117	0	0	82.9635	12.9563	2.23553	1.9924	0
IGKV1-6	topgenes	229.678	295.113	2.03489	4.02048	0	0	0	181.603	0	0	194.309	32.8891	0	0.996201	528.707
GLRA2	topgenes	2.48301	0	3.05234	0	11.254	4.81573	0	0	1.72475	0	27.2906	0	2.23553	0.996201	2.72062
IGHV4-4	topgenes	0	0	0	39.4007	0	0	1.14813	98.4595	0	1.00267	144.094	22.9227	17.1391	2.9886	2616.33
IGKV1D-27	topgenes	0	7.37781	0	36.1844	1.02309	0	1.14813	5.46997	0	0	1.09163	3.98655	1.49036	0.996201	74.3636
EN1	topgenes	0	1.84445	2.03489	7.23687	46.0389	13.484	0	3.28198	0.862376	31.0827	0	0	2.98071	2.9886	0
SERPINB3	topgenes	8.69053	0.922227	1.01745	1.60819	1.02309	1.92629	1.14813	0	0.862376	2.00533	6.54975	0	0	0	0.906873
MYMK	topgenes	9.93204	2.76668	4.06979	2.41229	76.7315	0	0	1.09399	4.31188	18.048	2.18325	2.98991	1.49036	2.9886	0
PNMA6B	topgenes	33.5206	1.84445	22.3838	32.1639	0	0	18.3701	3.28198	0	0	21.8325	0.996638	0	56.7835	1.81375
KCNA1	topgenes	1.24151	0.922227	0	0.804097	17.3925	36.5995	2.29627	0	3.4495	32.0853	1.09163	1.99328	2.98071	0	0.906873
KCNQ2	topgenes	0	0	7.12213	0.804097	1.02309	0	0	0	14.6604	1.00267	3.27487	5.97983	3.72589	2.9886	12.6962
HAND2-AS1	topgenes	0	2.76668	2.03489	2.41229	33.7619	29.8575	3.4444	0	1.72475	45.12	0	0.996638	2.98071	0	1.81375
MYHAS	topgenes	0	0	2.03489	0.804097	59.339	0	5.74067	1.09399	1.72475	31.0827	0	9.96638	15.6487	3.98481	1.81375
ASB11	topgenes	0	5.53336	2.03489	0.804097	26.6002	0.963146	0	1.09399	1.72475	94.2506	0	1.99328	17.1391	0	3.62749
TCP1P3	topgenes	0	0.922227	0	1.60819	2.04617	0	0	42.6658	0	1.00267	1.09163	1.99328	1.49036	21.9164	0.906873
GOLGA6L17P	topgenes	6.20752	0.922227	0	0.804097	0	1.92629	2.29627	0	0.862376	1.00267	5.45812	6.97647	1.49036	0	2.72062
TCL1A	topgenes	0	14.7556	0	32.1639	7.1616	25.0418	0	43.7598	0	3.008	0	9.96638	17.8843	14.943	227.625
LINC02562	topgenes	0	42.4224	17.2966	1.60819	1.02309	0	1.14813	18.5979	2.58713	0	0	0.996638	23.1005	26.8974	1.81375
BTF3P9	topgenes	1.24151	0	1.01745	1.60819	4.09235	0.963146	0	38.2898	0	3.008	0	1.99328	0	32.8746	0
MIXL1	topgenes	0	40.578	1.01745	4.82458	0	1.92629	0	9.84595	0	0	2.18325	7.97311	2.98071	0	31.7406
MIR4537	topgenes	3.72451	65.4781	0	0	0	3.85258	0	2.18799	0	5.01333	7.64137	2.98991	4.47107	0.996201	151.448
IGLC6	topgenes	0	87.6115	0	4.02048	0	1.92629	1.14813	20.7859	0	0	1.09163	0.996638	0.745178	0.996201	51.6918
GABRA5	topgenes	27.3131	0	20.3489	34.5762	2.04617	0	3.4444	1.09399	0	3.008	1.09163	12.9563	1.49036	0	0
RPL37P6	topgenes	0	0.922227	1.01745	0.804097	3.06926	0.963146	0	36.1018	1.72475	1.00267	0	0	0.745178	17.9316	0
HNRNPCL1	topgenes	1.24151	1.84445	1.01745	0	1.02309	1.92629	1.14813	20.7859	0	0	2.18325	0	0	8.96581	0
ANAPC10P1	topgenes	0	0	3.05234	0.804097	2.04617	2.88944	4.59254	20.7859	0	1.00267	0	0.996638	0	9.96201	0.906873
IMPG1	topgenes	3.72451	2.76668	2.03489	0	2.04617	4.81573	0	6.56397	1.72475	0	0	0	7.45178	24.905	0.906873
RNF39	topgenes	0	0.922227	1.01745	1.60819	0	0.963146	0	20.7859	0	0	0	1.99328	0.745178	2.9886	8.16186
ZDHHC20P1	topgenes	1.24151	0.922227	3.05234	5.62868	1.02309	0.963146	0	24.0679	0	1.00267	0	0.996638	0	0	2.72062
PI3	topgenes	3.72451	3.68891	0	0.804097	6.13852	0.963146	0	6.56397	0	0	1.09163	2.98991	2.23553	0	19.0443
HSP90AA4P	topgenes	2.48301	0.922227	1.01745	0.804097	1.02309	0	1.14813	13.1279	2.58713	0	0	0	0.745178	26.8974	0.906873
HAMP	topgenes	0	2.76668	3.05234	0	10.2309	6.74202	0	4.37598	3.4495	9.02399	5.45812	0	10.4325	0	35.3681
KIF25-AS1	topgenes	1.24151	7.37781	10.1745	3.21639	0	0	30.9996	0	57.7792	10.0267	6.54975	0	34.2782	0.996201	9.06873
IGKV2D-30	topgenes	12.415	57.1781	0	8.04097	0	0.963146	5.74067	8.75196	0	0	3.27487	1.99328	15.6487	0	58.0399
IGKV1D-13	topgenes	1.24151	46.1113	0	0.804097	0	8.66831	1.14813	3.28198	0	1.00267	6.54975	8.96975	14.9036	0	208.581
DTNB-AS1	topgenes	0	38.7335	0	1.60819	2.04617	1.92629	0	18.5979	0.862376	2.00533	6.54975	0	2.98071	0	90.6873
GTSF1	topgenes	0	13.8334	2.03489	4.02048	0	4.81573	0	16.4099	0	0	4.3665	4.98319	4.47107	0	48.9712
IGKV3D-15	topgenes	1.24151	63.6337	1.01745	2.41229	0	0	0	26.2559	1.72475	7.01866	22.9241	5.97983	11.1777	0	141.472
IGLV4-69	topgenes	6.20752	94.9894	4.06979	30.5557	0	0.963146	0	191.449	0	0	50.2147	26.9092	41.73	1.9924	303.803
IGHV3-20	topgenes	2.48301	102.367	0	15.2778	0	0	1.14813	270.217	0	0	10.9162	3.98655	3.72589	4.98101	710.082
IGKV3D-20	topgenes	6.20752	195.512	0	22.5147	0	1.92629	0	60.1697	0	1.00267	86.2383	13.9529	44.7107	1.9924	947.682
IGHV4-31	topgenes	3.72451	1413.77	0	1.60819	0	0.963146	5.74067	8.75196	0	0	25.1074	8.96975	0	0.996201	2916.5
IGHV3-53	topgenes	3.72451	2112.82	1.01745	156.799	0	0	2.29627	5.46997	0	0	116.804	20.9294	12.668	0	2010.54
GLYATL1P2	topgenes	3.72451	1.84445	2.03489	1.60819	0	2.88944	2.29627	14.2219	12.9356	2.00533	0	0.996638	0	58.7759	0
MYF6	topgenes	8.69053	2.76668	33.5757	2.41229	778.569	4.81573	0	0	0	447.189	7.64137	0.996638	207.16	3.98481	0
CIDEA	topgenes	28.5546	12.9112	5.08723	66.74	3.06926	0	2.29627	0	2.58713	6.016	7.64137	4.98319	0.745178	0.996201	0.906873
ATP1B1P1	topgenes	0	2.76668	1.01745	0.804097	1.02309	0.963146	1.14813	10.9399	1.72475	0	0	0	1.49036	32.8746	3.62749
PON1	topgenes	109.252	14.7556	5.08723	14.4737	3.06926	3.85258	49.3698	1.09399	1.72475	0	75.3221	2.98991	1.49036	4.98101	0
ASB10	topgenes	1.24151	1.84445	7.12213	0	54.2236	0	4.59254	3.28198	0.862376	41.1093	1.09163	1.99328	11.9229	0.996201	0
KLHL34	topgenes	0	1.84445	3.05234	0	22.5079	3.85258	0	4.37598	1.72475	94.2506	1.09163	0.996638	1.49036	5.97721	0.906873
LINC01543	topgenes	0	0	19.3315	3.21639	0	13.484	12.6295	2.18799	75.8891	7.01866	1.09163	2.98991	20.865	27.8936	2.72062
SOX10	topgenes	6.20752	0	10.1745	1.60819	5.11543	0.963146	11.4813	0	6.89901	19.0507	0	50.8286	6.7066	1.9924	2.72062
AZU1	topgenes	0	0.922227	3.05234	0.804097	1.02309	0.963146	0	12.0339	2.58713	0	3.27487	2.98991	9.68732	1.9924	5.44124
SYNPO2L	topgenes	2.48301	13.8334	48.8374	3.21639	858.37	1.92629	0	1.09399	0.862376	1127	0	0	178.843	0.996201	1.81375
FSD2	topgenes	0	5.53336	11.1919	2.41229	102.309	0	1.14813	0	0.862376	226.603	2.18325	0	17.1391	0	3.62749
HAND2	topgenes	0	1.84445	5.08723	0	43.9927	15.4103	3.4444	1.09399	0.862376	22.0587	0	5.97983	2.23553	0	0.906873
MYH2	topgenes	1.24151	57.1781	389.682	1.60819	25072.8	15.4103	1.14813	0	1.72475	32437.2	0	0.996638	2868.19	0	0
RPS15AP38	topgenes	6.20752	0.922227	1.01745	0	7.1616	1.92629	0	943.023	0	1.00267	2.18325	1.99328	0.745178	473.196	0
DCSTAMP	topgenes	0	1.84445	5.08723	0	26.6002	26.0049	2.29627	0	8.62376	17.0453	0	0	11.9229	0.996201	8.16186
PPP1R27	topgenes	2.48301	14.7556	19.3315	1.60819	521.774	0.963146	0	1.09399	0	232.619	1.09163	0	422.516	0.996201	0
MCHR1	topgenes	1.24151	0	1.01745	0.804097	3.06926	0.963146	0	14.2219	4.31188	0	1.09163	2.98991	2.23553	0	6.34811
RBP2	topgenes	14.8981	0	12.2094	13.6696	23.531	5.77888	3.4444	4.37598	62.0911	25.0667	0	0	7.45178	6.97341	0
CLCN1	topgenes	1.24151	0	2.03489	0.804097	62.4083	0	0	0	5.17426	42.112	1.09163	3.98655	20.865	6.97341	2.72062
MT-TL1	topgenes	2.48301	0.922227	0	4.02048	2.04617	1.92629	9.18507	44.8538	3.4495	6.016	1.09163	3.98655	1.49036	77.7037	0
IGHV3-69-1	topgenes	8.69053	142.945	0	2.41229	1.02309	0.963146	3.4444	21.8799	0	0	9.82462	6.97647	2.98071	1.9924	185.002
IGHJ6	topgenes	3.72451	78.3893	0	9.64916	0	3.85258	1.14813	24.0679	0	0	17.466	5.97983	9.68732	1.9924	166.865
IGLL5	topgenes	8.69053	173.379	2.03489	14.4737	1.02309	0	0	62.3577	0	0	25.1074	22.9227	11.9229	4.98101	175.027
IGLV5-45	topgenes	8.69053	23.0557	3.05234	1.60819	0	0.963146	0	72.2036	0	2.00533	37.1152	23.9193	0.745178	0.996201	2573.71
IGHV1-3	topgenes	0	6.45559	0	27.3393	0	3.85258	9.18507	84.2376	0	4.01066	241.249	16.9429	21.6102	1.9924	2764.15
IGHV4-61	topgenes	4.96602	1046.73	14.2443	19.2983	0	0	4.59254	56.8877	0	5.01333	77.5054	20.9294	29.8071	0	2292.58
IGKV1-33	topgenes	6.20752	195.512	2.03489	22.5147	0	6.74202	25.259	41.5718	0.862376	0	233.608	54.8151	18.6295	0	241.228
IGKV1-16	topgenes	2.48301	379.957	2.03489	73.9769	0	0	3.4444	166.287	0	2.00533	106.979	41.8588	49.9269	0	890.549
XIST	topgenes	10236.2	9111.6	7082.45	1.60819	0	0	16761.6	73.2976	17802	0	13387.7	0	15279.1	213.187	0.906873
FUT9	topgenes	0	0.922227	10.1745	2.41229	1.02309	3.85258	2.29627	3.28198	63.8158	0	0	18.9361	37.2589	7.96961	44.4368
IGLL1	topgenes	2.48301	0.922227	4.06979	0	3.06926	1.92629	5.74067	5.46997	0.862376	0	7.64137	1.99328	4.47107	1.9924	10.8825
LEP	topgenes	58.3507	166.001	3.05234	113.378	6.13852	7.70517	1.14813	0	87.9624	7.01866	4.3665	4.98319	21.6102	4.98101	26.2993
PPM1K-DT	topgenes	1.24151	2.76668	3.05234	5.62868	3.06926	5.77888	1.14813	0	0.862376	7.01866	1.09163	0	31.2975	1.9924	4.53437
RN7SL431P	topgenes	4.96602	2.76668	2.03489	0.804097	1.02309	7.70517	2.29627	2.18799	0.862376	79.2106	1.09163	0.996638	11.1777	0	2.72062
LRRC38	topgenes	3.72451	0.922227	4.06979	8.84506	108.447	10.5946	2.29627	1.09399	0.862376	32.0853	0	0.996638	29.0619	8.96581	0
NRAP	topgenes	1.24151	83.9226	276.745	6.43277	1531.56	0.963146	2.29627	0	3.4495	13116.9	0	0.996638	1260.1	5.97721	0
MT1HL1	topgenes	4.96602	2.76668	1.01745	3.21639	7.1616	4.81573	2.29627	33.9138	3.4495	1.00267	0	0	5.96143	118.548	7.25498
RPL35AP21	topgenes	1.24151	1.84445	2.03489	4.82458	6.13852	1.92629	0	321.634	0.862376	3.008	0	3.98655	2.23553	203.225	0.906873
MT1XP1	topgenes	8.69053	3.68891	3.05234	1.60819	1.02309	1.92629	4.59254	65.6397	0.862376	2.00533	4.3665	0	2.23553	138.472	0.906873
IL6	topgenes	0	11.9889	1.01745	0	20.4617	0	4.59254	10.9399	2.58713	0	5.45812	1.99328	5.21625	1.9924	10.8825
CACNA1B	topgenes	0	1.84445	3.05234	0	8.18469	20.2261	2.29627	1.09399	1.72475	77.2053	3.27487	0.996638	1.49036	1.9924	0.906873
AKR1B10P1	topgenes	18.6226	13.8334	0	32.1639	1.02309	4.81573	3.4444	5.46997	1.72475	10.0267	0	1.99328	0	39.848	0
SHOX2	topgenes	2.48301	0	4.06979	5.62868	45.0158	37.5627	1.14813	4.37598	4.31188	34.0906	0	0	5.96143	6.97341	0.906873
COX20P2	topgenes	1.24151	0.922227	5.08723	0.804097	1.02309	0.963146	0	18.5979	1.72475	0	2.18325	0.996638	4.47107	20.9202	0
S100A12	topgenes	2.48301	0	2.03489	20.9065	3.06926	0.963146	0	82.0496	6.89901	1.00267	1.09163	0	4.47107	4.98101	7.25498
RPL23AP2	topgenes	3.72451	4.61113	1.01745	2.41229	5.11543	0.963146	0	29.5379	0	4.01066	0	0	2.23553	1.9924	5.44124
C4BPA	topgenes	0	3.68891	6.10468	8.84506	2.04617	0	9.18507	3.28198	0.862376	2.00533	0	4.98319	5.96143	7.96961	5.44124
CXCL13	topgenes	0	208.423	2.03489	24.927	31.7157	21.1892	0	220.987	0	4.01066	132.087	2.98991	30.5523	55.7873	5209.08
MYH1	topgenes	4.96602	162.312	36.6281	0.804097	15390.3	10.5946	3.4444	0	0.862376	21524.2	0	0	1867.42	0	0.906873
TNXA	topgenes	4.96602	2.76668	1.01745	0	2.04617	8.66831	33.2959	1.09399	2.58713	7.01866	36.0236	42.8554	0	0	0.906873
RTP5	topgenes	2.48301	1.84445	2.03489	4.02048	0	8.66831	0	4.37598	0	2.00533	1.09163	0.996638	2.23553	0.996201	41.7162
ACTN3	topgenes	1.24151	43.3447	8.13957	1.60819	3651.4	0.963146	0	3.28198	0	1866.96	1.09163	1.99328	122.209	1.9924	0
ART3	topgenes	2.48301	4.61113	10.1745	2.41229	52.1774	0	2.29627	0	0	116.309	2.18325	2.98991	14.1584	0	4.53437
TMSB4Y	topgenes	0	6.45559	0	58.6991	70.593	38.5258	0	71.1096	1.72475	34.0906	2.18325	40.8622	0	92.6467	31.7406
IGKV1D-33	topgenes	1.24151	13.8334	2.03489	10.4533	0	3.85258	8.03694	42.6658	0	1.00267	24.0157	14.9496	5.96143	5.97721	72.5499
TRAV19	topgenes	0	30.4335	0	12.0615	9.20778	7.70517	1.14813	66.7337	0	2.00533	4.3665	4.98319	15.6487	6.97341	66.2017
APOBEC2	topgenes	0	14.7556	14.2443	1.60819	751.969	0	2.29627	2.18799	0.862376	780.074	1.09163	1.99328	143.819	1.9924	0
MXRA5Y	topgenes	4.96602	12.9112	0	6.43277	18.4156	51.0467	2.29627	1.09399	4.31188	74.1973	8.733	0	13.4132	0.996201	8.16186
TRBV6-2	topgenes	1.24151	13.8334	0	4.82458	1.02309	2.88944	0	35.0078	0	3.008	1.09163	0.996638	3.72589	1.9924	5.44124
MCEMP1	topgenes	2.48301	1.84445	1.01745	4.82458	7.1616	0	0	12.0339	2.58713	1.00267	3.27487	1.99328	3.72589	0.996201	5.44124
IGHJ5	topgenes	1.24151	64.5559	1.01745	1.60819	0	4.81573	1.14813	9.84595	0	0	14.1911	5.97983	6.7066	3.98481	133.31
ZBTB32	topgenes	0	17.5223	3.05234	3.21639	2.04617	26.0049	0	51.4177	0	7.01866	7.64137	0.996638	11.1777	8.96581	69.8292
TRBV28	topgenes	0	42.4224	0	7.23687	1.02309	1.92629	2.29627	18.5979	0	10.0267	1.09163	9.96638	7.45178	0	111.545
APOA2	topgenes	72.0073	0	2.03489	9.64916	8.18469	2.88944	1.14813	0	5.17426	3.008	2.18325	1.99328	35.7685	3.98481	0
IGHV3-13	topgenes	29.7961	616.97	1.01745	24.1229	2.04617	1.92629	5.74067	286.627	0	0	9.82462	3.98655	0.745178	0	214.929
AQP7P3	topgenes	27.3131	0	6.10468	6.43277	11.254	0.963146	18.3701	1.09399	6.89901	4.01066	0	5.97983	2.23553	92.6467	0
IGKV2D-28	topgenes	4.96602	99.6005	2.03489	2.41229	0	2.88944	16.0739	15.3159	0	1.00267	75.3221	65.7781	22.3553	0	165.958
IGLV3-9	topgenes	3.72451	34.1224	5.08723	24.1229	0	3.85258	1.14813	111.587	0	2.00533	8.733	19.9328	49.9269	0.996201	67.1086
IGHV1-69	topgenes	21.1056	11.9889	1.01745	35.3803	2.04617	0	2.29627	30.6318	0	2.00533	30.5655	17.9395	17.8843	0	195.885
RPS2P7	topgenes	0	0.922227	2.03489	11.2574	6.13852	0.963146	1.14813	7.65796	0	4.01066	0	0	12.668	4.98101	4.53437
TNFRSF17	topgenes	4.96602	225.023	0	22.5147	0	0	1.14813	141.125	0.862376	4.01066	29.4739	12.9563	14.9036	4.98101	356.401
IGLV10-54	topgenes	276.856	35.9668	4.06979	4.82458	0	2.88944	0	293.191	0	2.00533	2.18325	33.8857	23.8457	2.9886	215.836
IGLV3-10	topgenes	75.7318	1601.91	0	112.574	0	0	27.5552	441.974	6.03663	0	141.911	130.56	1.49036	10.9582	547.751
LINC01928	topgenes	4.96602	5.53336	13.2268	12.8655	7.1616	0	10.3332	7.65796	0.862376	2.00533	2.18325	49.8319	1.49036	4.98101	0
IGHV3-72	topgenes	0	620.659	0	24.1229	0	0	4.59254	64.5457	0.862376	2.00533	49.1231	62.7882	298.071	0.996201	220.37
CKM	topgenes	2.48301	536.736	554.508	0.804097	24617.5	4.81573	2.29627	3.28198	5.17426	33801.9	0	1.99328	3292.2	0	1.81375
KIAA1671-AS1	topgenes	3.72451	0	11.1919	4.02048	53.2005	2.88944	1.14813	0	1.72475	12.032	18.5576	3.98655	26.0812	1.9924	2.72062
KRT5	topgenes	1.24151	7.37781	0	7.23687	4.09235	0.963146	1.14813	8.75196	49.1554	5.01333	3.27487	1.99328	8.94214	0.996201	24.4856
ANP32AP1	topgenes	4.96602	0.922227	1.01745	2.41229	4.09235	2.88944	1.14813	161.911	4.31188	3.008	6.54975	0.996638	1.49036	146.442	0
PRG4	topgenes	16.1396	21.2112	31.5408	97.2957	100.262	36.5995	63.1474	0	7.76139	83.2213	18.5576	2.98991	31.2975	0	5.44124
NNAT	topgenes	2.48301	4.61113	5.08723	1.60819	22.5079	1.92629	1.14813	0	14.6604	9.02399	2.18325	2.98991	16.3939	0.996201	3.62749
MUC16	topgenes	0	4.61113	1.01745	1.60819	5.11543	0.963146	18.3701	2.18799	3.4495	1.00267	0	4.98319	4.47107	1.9924	51.6918
CFL1P4	topgenes	1.24151	6.45559	1.01745	0	6.13852	2.88944	0	122.527	6.89901	3.008	5.45812	6.97647	0	61.7645	0.906873
SHD	topgenes	0	12.9112	0	8.84506	79.8007	6.74202	1.14813	6.56397	1.72475	8.02133	0	3.98655	2.98071	9.96201	23.5787
MTRNR2L10	topgenes	0	3.68891	3460.34	0.804097	2868.73	2600.49	1.14813	3.28198	0	20.0533	36.0236	2195.59	84.2051	11.9544	624.836
LINC02362	topgenes	4.96602	81.156	1.01745	9.64916	0	4.81573	4.59254	17.5039	0	1.00267	15.2827	7.97311	10.4325	0	132.403
TNNT1	topgenes	1.24151	187.212	704.073	0	4939.46	0.963146	0	3.28198	1.72475	11282	7.64137	4.98319	1994.84	1.9924	3.62749
ZCCHC12	topgenes	0	12.9112	5.08723	8.04097	7.1616	89.5726	0	323.822	0	8.02133	2.18325	2.98991	9.68732	10.9582	25.3924
MYL12AP1	topgenes	8.69053	0	3.05234	0	4.09235	0.963146	0	32.8198	0.862376	2.00533	2.18325	1.99328	1.49036	23.9088	0.906873
RPL37AP1	topgenes	0	1.84445	4.06979	0.804097	12.277	2.88944	0	36.1018	0.862376	2.00533	2.18325	0.996638	0	3.98481	5.44124
KRT18P28	topgenes	2.48301	3.68891	2.03489	1.60819	2.04617	1.92629	1.14813	47.0418	0	1.00267	2.18325	0	2.23553	41.8404	0
LINC01857	topgenes	0	10.1445	0	5.62868	5.11543	6.74202	0	28.4439	2.58713	5.01333	3.27487	2.98991	2.23553	6.97341	52.5986
NPIPA7	topgenes	53.3847	0.922227	2.03489	9.64916	6.13852	14.4472	6.88881	7.65796	30.1832	0	6.54975	0.996638	24.5909	0	2.72062
NPIPA8	topgenes	3.72451	0.922227	3.05234	0	15.3463	5.77888	33.2959	9.84595	1.72475	0	20.7409	64.7815	43.2203	0.996201	8.16186
HHATL	topgenes	4.96602	9.22227	11.1919	1.60819	228.148	0.963146	0	2.18799	4.31188	179.477	6.54975	0	58.1239	2.9886	0
FTH1P15	topgenes	2.48301	0	2.03489	0.804097	0	0.963146	1.14813	25.1619	1.72475	1.00267	1.09163	0	2.23553	23.9088	0.906873
LGALS12	topgenes	13.6566	17.5223	0	61.9154	15.3463	5.77888	2.29627	5.46997	11.2109	12.032	8.733	4.98319	0.745178	0	6.34811
TTTY14	topgenes	2.48301	4.61113	0	157.603	220.987	125.209	0	76.5796	0	117.312	1.09163	107.637	0.745178	155.407	40.8093
IKBKGP1	topgenes	1.24151	2.76668	1.01745	3.21639	1.02309	0	2.29627	2.18799	0.862376	0	1.09163	0.996638	2.23553	36.8594	1.81375
CYP19A1	topgenes	2.48301	0.922227	0	4.02048	8.18469	0.963146	0	1.09399	3.4495	12.032	2.18325	0	8.94214	0.996201	2.72062
DOCK11P1	topgenes	1.24151	1.84445	1.01745	3.21639	0	2.88944	1.14813	9.84595	5.17426	1.00267	0	0	1.49036	4.98101	0.906873
LINC01871	topgenes	0	28.589	3.05234	8.84506	0	7.70517	1.14813	68.9216	0	1.00267	9.82462	7.97311	14.9036	6.97341	48.0643
IFNG	topgenes	0	20.289	5.08723	6.43277	3.06926	4.81573	2.29627	14.2219	0.862376	5.01333	0	4.98319	4.47107	0	69.8292
SLC25A5P2	topgenes	0	0.922227	1.01745	1.60819	0	1.92629	2.29627	83.1436	1.72475	2.00533	2.18325	0.996638	1.49036	108.586	0.906873
PAGE4	topgenes	0	26.7446	17.2966	2.41229	7.1616	1.92629	2.29627	130.185	0	8.02133	21.8325	27.9059	3.72589	2.9886	0.906873
CYP1A1	topgenes	0	11.0667	15.2617	6.43277	1.02309	0.963146	1.14813	1.09399	44.8436	4.01066	0	53.8185	2.23553	2.9886	0
NUDT4B	topgenes	4.96602	3.68891	2.03489	35.3803	2.04617	18.2998	6.88881	0	43.9812	6.016	3.27487	3.98655	15.6487	20.9202	0
PNOC	topgenes	0	76.5448	14.2443	6.43277	3.06926	11.5578	0	66.7337	12.0733	4.01066	8.733	8.96975	8.19696	4.98101	188.63
HLA-DPB2	topgenes	0	27.6668	10.1745	12.0615	0	10.5946	2.29627	32.8198	0	2.00533	6.54975	6.97647	3.72589	0.996201	19.0443
AMPD1	topgenes	2.48301	72.8559	16.2791	19.2983	525.866	0	6.88881	44.8538	0.862376	870.314	21.8325	17.9395	97.6183	0	23.5787
RNASE2	topgenes	0	3.68891	5.08723	6.43277	15.3463	2.88944	0	7.65796	3.4495	4.01066	1.09163	0.996638	46.9462	0	23.5787
IGHV6-1	topgenes	2.48301	1721.8	0	24.927	1.02309	0.963146	4.59254	91.8955	1.72475	0	30.5655	23.9193	12.668	3.98481	3544.97
IGKV1D-39	topgenes	12.415	524.747	1.01745	17.6901	0	1.92629	0	85.3316	0	2.00533	50.2147	18.9361	7.45178	1.9924	147.82
IGLV7-43	topgenes	47.1772	147.556	8.13957	14.4737	0	2.88944	0	131.279	0	1.00267	37.1152	31.8924	44.7107	4.98101	410.814
IGHV3-49	topgenes	8.69053	74.7004	3.05234	22.5147	0	2.88944	9.18507	178.321	0	1.00267	105.888	135.543	37.2589	0.996201	565.889
DLK1	topgenes	50.9017	0	32.5583	32.968	111.516	132.914	9.18507	6.56397	0	70.1866	3.27487	0	24.5909	24.905	16.3237
IGLV7-46	topgenes	7.44903	1340	8.13957	3.21639	1.02309	2.88944	0	169.569	0	0	31.6571	37.8723	52.9076	5.97721	426.23
IGKV2-28	topgenes	3.72451	159.545	2.03489	18.4942	0	0	6.88881	14.2219	0.862376	0	16.3744	24.916	0.745178	0.996201	128.776
WASH7P	topgenes	120.426	0	114.971	0.804097	32.7388	0	8.03694	0	107.797	103.275	77.5054	2.98991	5.21625	1.9924	59.8536
IGHV1-18	topgenes	65.7998	1236.71	0	53.8745	17.3925	0	6.88881	329.292	0.862376	0	147.369	77.7378	24.5909	5.97721	3958.5
IGLV1-47	topgenes	7.44903	2306.49	3.05234	72.3687	3.06926	0	12.6295	126.903	0	4.01066	90.6048	105.644	40.9848	3.98481	2432.23
IGHV4-39	topgenes	9.93204	4707.97	5.08723	0.804097	0	3.85258	24.1108	336.95	0	0	80.7802	58.8017	120.719	12.9506	17852.7
CD5L	topgenes	0	57.1781	0	27.3393	1.02309	55.8625	2.29627	71.1096	0	5.01333	12.0079	1.99328	29.8071	15.9392	19.0443
LINC02899	topgenes	89.3883	1.84445	3.05234	0	5.11543	3.85258	3.4444	1.09399	2.58713	4.01066	1.09163	2.98991	4.47107	0	0
IGLV2-23	topgenes	17.3811	8403.33	25.4362	248.466	0	3.85258	33.2959	597.321	0	15.04	431.192	143.516	39.4944	32.8746	21694.2
HTRA4	topgenes	0	13.8334	1.01745	4.02048	21.4848	31.7838	3.4444	2.18799	3.4495	16.0427	3.27487	1.99328	11.1777	3.98481	58.0399
TBX15	topgenes	7.44903	11.9889	26.4536	9.64916	167.786	38.5258	0	3.28198	5.17426	298.795	19.6492	4.98319	54.398	18.9278	7.25498
MYT1	topgenes	2.48301	0.922227	5.08723	2.41229	1.02309	1.92629	1.14813	1.09399	31.0455	2.00533	7.64137	2.98991	4.47107	0	0.906873
TRIM72	topgenes	6.20752	8.30004	19.3315	5.62868	910.547	0.963146	3.4444	1.09399	0	616.64	7.64137	4.98319	166.92	1.9924	2.72062
KCNE5	topgenes	1.24151	1.84445	3.05234	0.804097	94.124	1.92629	1.14813	5.46997	1.72475	5.01333	0	3.98655	0.745178	6.97341	1.81375
PLA2G2A	topgenes	24.8301	71.9337	78.3434	50.6581	1084.47	97.2777	8.03694	3.28198	37.9446	95.2533	135.361	27.9059	126.68	44.8291	33.5543
LGR5	topgenes	18.6226	7.37781	29.5059	5.62868	6.13852	0.963146	0	7.65796	22.4218	21.056	5.45812	13.9529	57.3787	1.9924	2.72062
MYLK2	topgenes	1.24151	11.0667	8.13957	4.02048	336.595	0.963146	1.14813	5.46997	0.862376	903.402	5.45812	0.996638	48.4366	2.9886	0
PITX1	topgenes	2.48301	4.61113	11.1919	5.62868	66.5006	38.5258	2.29627	1.09399	2.58713	150.4	1.09163	2.98991	23.8457	1.9924	6.34811
NPTX2	topgenes	17.3811	8.30004	7.12213	14.4737	43.9927	43.3416	12.6295	8.75196	6.03663	166.443	4.3665	1.99328	11.9229	20.9202	5.44124
ADIPOQ	topgenes	193.675	357.824	25.4362	971.349	111.516	25.0418	21.8146	0	150.916	146.389	54.5812	62.7882	26.8264	6.97341	82.5255
PRRT4	topgenes	4.96602	31.3557	3.05234	14.4737	79.8007	7.70517	0	1.09399	6.89901	33.088	3.27487	0.996638	8.19696	4.98101	0.906873
LINC01235	topgenes	1.24151	3.68891	4.06979	2.41229	24.5541	13.484	4.59254	2.18799	8.62376	105.28	6.54975	0	4.47107	23.9088	19.0443
LY6H	topgenes	3.72451	15.6779	9.15702	1.60819	14.3232	9.63146	0	2.18799	6.03663	3.008	15.2827	6.97647	6.7066	1.9924	5.44124
TRARG1	topgenes	73.2488	83.9226	11.1919	141.521	13.3001	4.81573	3.4444	1.09399	32.7703	18.048	25.1074	23.9193	3.72589	1.9924	20.8581
HJV	topgenes	2.48301	3.68891	26.4536	4.02048	743.784	0	5.74067	1.09399	1.72475	512.362	5.45812	4.98319	128.171	2.9886	0
STYXL2	topgenes	2.48301	13.8334	15.2617	3.21639	326.365	1.92629	0	6.56397	9.48614	373.994	0	13.9529	157.233	8.96581	3.62749
XIRP1	topgenes	8.69053	14.7556	107.849	1.60819	184.156	1.92629	3.4444	3.28198	0	2006.33	4.3665	0	295.836	0.996201	2.72062
PRND	topgenes	4.96602	5.53336	2.03489	2.41229	52.1774	29.8575	2.29627	3.28198	9.48614	35.0933	9.82462	14.9496	5.21625	0	6.34811
TTC24	topgenes	1.24151	15.6779	2.03489	13.6696	8.18469	14.4472	5.74067	60.1697	0	1.00267	13.0995	4.98319	12.668	5.97721	65.2949
ABCB5	topgenes	1.24151	4.61113	7.12213	12.0615	18.4156	16.3735	3.4444	2.18799	0.862376	81.216	0	0.996638	4.47107	3.98481	1.81375
SLCO1A2	topgenes	0	8.30004	14.2443	19.2983	0	12.5209	2.29627	16.4099	80.201	10.0267	5.45812	17.9395	26.0812	24.905	9.06873
MYG1-AS1	topgenes	2.48301	4.61113	6.10468	4.82458	22.5079	1.92629	0	7.65796	2.58713	4.01066	3.27487	0	2.98071	2.9886	5.44124
TRBV5-1	topgenes	3.72451	6.45559	4.06979	13.6696	4.09235	18.2998	1.14813	50.3237	0	0	7.64137	4.98319	13.4132	1.9924	28.1131
SCT	topgenes	3.72451	3.68891	1.01745	5.62868	90.0316	5.77888	1.14813	14.2219	0.862376	15.04	3.27487	0	2.23553	4.98101	12.6962
TRBV6-5	topgenes	0	38.7335	1.01745	3.21639	2.04617	7.70517	3.4444	33.9138	0.862376	5.01333	7.64137	5.97983	9.68732	3.98481	24.4856
DSC3	topgenes	3.72451	1.84445	2.03489	0.804097	20.4617	0.963146	37.8884	2.18799	6.03663	3.008	1.09163	0	1.49036	1.9924	0
CACNA1S	topgenes	3.72451	16.6001	36.6281	3.21639	1116.19	5.77888	1.14813	2.18799	3.4495	1233.28	5.45812	5.97983	351.724	0.996201	0
ENSG00000260776	topgenes	19.8641	0	1.01745	6.43277	5.11543	12.5209	83.8138	7.65796	3.4495	9.02399	1.09163	10.963	5.21625	18.9278	1.81375
RPL10AP2	topgenes	2.48301	1.84445	7.12213	10.4533	3.06926	2.88944	0	53.6057	2.58713	1.00267	3.27487	0.996638	1.49036	33.8708	4.53437
ABCC11	topgenes	3.72451	3.68891	0	1.60819	15.3463	21.1892	8.03694	0	6.03663	105.28	6.54975	5.97983	3.72589	12.9506	5.44124
GABRD	topgenes	0	9.22227	9.15702	6.43277	11.254	4.81573	0	3.28198	6.03663	9.02399	16.3744	6.97647	3.72589	6.97341	3.62749
TRBV7-2	topgenes	2.48301	24.9001	0	14.4737	3.06926	23.1155	1.14813	70.0156	0.862376	0	24.0157	6.97647	16.3939	2.9886	18.1375
MYL4	topgenes	1.24151	2.76668	0	4.82458	478.804	6.74202	0	1.09399	6.89901	74.1973	1.09163	0.996638	12.668	3.98481	6.34811
NPFFR1	topgenes	0	38.7335	2.03489	10.4533	0	3.85258	2.29627	10.9399	0.862376	3.008	7.64137	6.97647	7.45178	0.996201	57.133
NDUFA4P1	topgenes	9.93204	4.61113	3.05234	14.4737	3.06926	3.85258	3.4444	63.4517	2.58713	0	2.18325	0	0.745178	58.7759	0.906873
C1orf105	topgenes	6.20752	0.922227	8.13957	0	42.9696	0.963146	3.4444	6.56397	1.72475	6.016	2.18325	2.98991	2.98071	4.98101	0
ENSG00000251076	topgenes	2.48301	3.68891	24.4187	25.7311	17.3925	6.74202	110.221	12.0339	4.31188	66.176	5.45812	0.996638	17.1391	26.8974	0
CCL26	topgenes	0	12.9112	24.4187	6.43277	9.20778	8.66831	5.74067	10.9399	5.17426	5.01333	2.18325	0	82.7148	0.996201	1.81375
TNIP3	topgenes	3.72451	22.1334	1.01745	1.60819	7.1616	16.3735	1.14813	4.37598	0	10.0267	4.3665	7.97311	24.5909	1.9924	58.9468
BCAN-AS1	topgenes	2.48301	9.22227	3.05234	10.4533	5.11543	4.81573	8.03694	0	1.72475	2.00533	9.82462	7.97311	10.4325	0	16.3237
DNAJC5B	topgenes	0	20.289	4.06979	4.82458	5.11543	3.85258	0	22.9739	0.862376	5.01333	2.18325	3.98655	15.6487	3.98481	52.5986
USH2A	topgenes	0	14.7556	38.663	24.927	21.4848	78.978	172.22	17.5039	11.2109	222.592	25.1074	101.657	61.8498	39.848	3.62749
IGHV3-48	topgenes	47.1772	1857.36	9.15702	72.3687	1.02309	0	18.3701	330.386	0	13.0347	136.453	57.805	170.646	2.9886	2419.54
CHGA	topgenes	38.4866	13.8334	12.2094	5.62868	10.2309	5.77888	2.29627	0	12.9356	0	15.2827	16.9429	12.668	7.96961	1.81375
TEX11	topgenes	1.24151	33.2002	0	12.8655	3.06926	1.92629	4.59254	9.84595	5.17426	5.01333	31.6571	1.99328	1.49036	2.9886	30.8337
CLEC17A	topgenes	2.48301	15.6779	1.01745	20.1024	6.13852	13.484	4.59254	39.3838	0	12.032	10.9162	7.97311	2.98071	0.996201	72.5499
USP32P1	topgenes	53.3847	12.9112	0	20.9065	17.3925	45.2679	17.222	6.56397	12.0733	10.0267	2.18325	0.996638	0	4.98101	8.16186
IGLC7	topgenes	1.24151	1154.63	2.03489	73.9769	7.1616	0.963146	4.59254	315.07	0	9.02399	67.6807	35.879	55.8884	4.98101	1498.15
ENSG00000259916	topgenes	39.7281	4.61113	20.3489	26.5352	8.18469	27.9312	151.554	30.6318	11.2109	34.0906	8.733	6.97647	14.1584	41.8404	0
CNR2	topgenes	1.24151	21.2112	6.10468	15.2778	8.18469	47.1942	0	97.3655	1.72475	6.016	19.6492	9.96638	17.1391	7.96961	75.2705
IGHV1-46	topgenes	17.3811	1419.31	1.01745	14.4737	0	0.963146	1.14813	146.595	1.72475	1.00267	104.796	57.805	40.9848	3.98481	6393.46
LINC02121	topgenes	49.6602	12.9112	91.5702	47.4417	243.495	138.693	70.0362	35.0078	5.17426	3.008	68.7724	0	5.21625	143.453	0
LCMT1-AS2	topgenes	2.48301	15.6779	11.1919	2.41229	0	1.92629	2.29627	1.09399	8.62376	30.08	2.18325	0.996638	17.1391	12.9506	2.72062
COX6A2	topgenes	23.5886	19.3668	27.4711	13.6696	685.468	2.88944	21.8146	7.65796	0	611.626	5.45812	5.97983	50.6721	29.886	0
TNFRSF13B	topgenes	8.69053	106.978	0	12.8655	14.3232	52.973	0	175.039	0.862376	11.0293	28.3822	9.96638	6.7066	17.9316	70.7361
IGKV2-30	topgenes	22.3471	355.057	6.10468	61.9154	1.02309	0.963146	22.9627	113.775	0	2.00533	48.0315	102.654	304.778	3.98481	383.607
SPIB	topgenes	0	109.745	12.2094	65.1318	22.5079	74.1622	6.88881	253.807	7.76139	23.0613	42.5734	22.9227	32.7878	17.9316	292.92
FCRL2	topgenes	9.93204	77.4671	4.06979	43.4212	12.277	86.6831	0	173.945	0.862376	19.0507	25.1074	11.9597	23.1005	13.9468	207.674
IGHV2-5	topgenes	6.20752	1221.95	0	61.1114	9.20778	3.85258	14.9257	127.997	0	1.00267	247.799	90.6941	23.8457	15.9392	2706.11
GC	topgenes	0	25.8224	636.922	124.635	252.702	432.452	1470.76	753.762	83.6505	5460.52	46.9399	221.254	297.326	4363.36	103.384
IGHV3-73	topgenes	12.415	439.902	4.06979	7.23687	0	0	2.29627	65.6397	2.58713	9.02399	67.6807	50.8286	40.9848	6.97341	416.255
CD8B2	topgenes	78.2148	15.6779	6.10468	9.64916	1.02309	0.963146	33.2959	18.5979	5.17426	27.072	49.1231	0.996638	2.23553	57.7797	13.6031
IGLV6-57	topgenes	8.69053	279.435	1.01745	80.4097	4.09235	4.81573	9.18507	499.955	0	0	136.453	23.9193	19.3746	7.96961	651.135
IGKV1-27	topgenes	13.6566	400.246	1.01745	68.3482	0	8.66831	8.03694	130.185	0.862376	2.00533	70.9556	43.8521	14.9036	0	4003.84
FGG	topgenes	11.1735	3.68891	226.891	151.17	0	2.88944	0	4.37598	0.862376	4.01066	78.597	2.98991	73.0275	1.9924	41.7162
IGLV8-61	topgenes	76.9733	332.924	8.13957	159.211	10.2309	2.88944	6.88881	656.397	0	1.00267	85.1467	34.8823	51.4173	0.996201	146.913
IGLV3-25	topgenes	53.3847	85.7671	17.2966	151.974	0	0.963146	13.7776	513.083	2.58713	2.00533	314.388	215.274	79.7341	4.98101	964.913
IGKV1-9	topgenes	16.1396	569.936	6.10468	77.1933	0	0	4.59254	527.305	7.76139	1.00267	203.042	47.8386	505.976	5.97721	1104.57
IGHV3-21	topgenes	44.6942	1397.17	4.06979	172.881	0	4.81573	24.1108	553.561	0	7.01866	227.058	130.56	69.3016	20.9202	10398.2
IGHV4-59	topgenes	27.3131	3154.94	3.05234	29.7516	0	5.77888	29.8515	158.629	4.31188	0	473.765	69.7647	78.2437	8.96581	5737.79
IGHV1-2	topgenes	68.2828	4279.13	20.3489	39.4007	0	3.85258	12.6295	215.517	4.31188	19.0507	16.3744	137.536	2.23553	2.9886	4933.39
IGLV3-19	topgenes	120.426	1974.49	6.10468	76.3892	0	1.92629	1.14813	462.76	0	1.00267	64.4059	47.8386	43.2203	28.8898	5374.13
IGLV2-11	topgenes	14.8981	6000.93	12.2094	120.615	0	7.70517	17.222	988.971	5.17426	2.00533	237.974	134.546	476.169	12.9506	10701.1
UGT2A1	topgenes	40.9697	19.3668	220.786	170.469	339.665	187.813	402.995	68.9216	175.062	372.992	99.3378	426.561	29.0619	19.924	0
UPK3B	topgenes	6.20752	11.9889	15.2617	2.41229	38.8773	4.81573	68.8881	2.18799	11.2109	1.00267	7.64137	1.99328	6.7066	5.97721	4.53437
MEGF10	topgenes	4.96602	1.84445	7.12213	2.41229	94.124	9.63146	9.18507	2.18799	6.03663	45.12	6.54975	5.97983	60.3594	5.97721	12.6962
ENSG00000205794	topgenes	16.1396	1.84445	8.13957	6.43277	6.13852	7.70517	12.6295	26.2559	6.03663	11.0293	12.0079	7.97311	7.45178	77.7037	2.72062
KCNK2	topgenes	4.96602	12.9112	14.2443	10.4533	138.117	64.5308	2.29627	3.28198	42.2564	88.2346	5.45812	17.9395	16.3939	18.9278	6.34811
PLP1	topgenes	4.96602	12.9112	36.6281	20.9065	79.8007	16.3735	2.29627	3.28198	9.48614	70.1866	3.27487	92.6874	5.21625	9.96201	7.25498
USP6	topgenes	8.69053	23.9779	8.13957	3.21639	89.0085	17.3366	11.4813	72.2036	11.2109	13.0347	7.64137	4.98319	193.001	8.96581	12.6962
LMOD3	topgenes	1.24151	8.30004	20.3489	0.804097	657.845	2.88944	1.14813	1.09399	7.76139	885.354	1.09163	3.98655	212.376	0	0.906873
MMP12	topgenes	6.20752	0.922227	11.1919	0.804097	325.341	21.1892	3.4444	17.5039	2.58713	2.00533	1.09163	0	32.0427	1.9924	9.9756
ZFP57	topgenes	2.48301	11.0667	9.15702	4.02048	8.18469	10.5946	2.29627	2.18799	4.31188	11.0293	20.7409	7.97311	1.49036	16.9354	17.2306
TRBV19	topgenes	2.48301	52.5669	0	14.4737	10.2309	21.1892	4.59254	76.5796	1.72475	3.008	7.64137	6.97647	11.9229	2.9886	83.4323
CILP2	topgenes	0	10.1445	16.2791	5.62868	735.599	577.888	3.4444	21.8799	11.2109	709.888	3.27487	2.98991	15.6487	33.8708	19.9512
GGTLC2	topgenes	1.24151	2.76668	2.03489	0.804097	3.06926	4.81573	5.74067	2.18799	5.17426	4.01066	9.82462	0	4.47107	133.491	0.906873
RPS28P4	topgenes	1.24151	19.3668	2.03489	15.2778	30.6926	20.2261	27.5552	4.37598	0	19.0507	3.27487	22.9227	0.745178	0.996201	0.906873
PM20D1	topgenes	14.8981	2.76668	181.105	116.594	240.425	259.086	189.442	35.0078	3.4495	111.296	216.142	106.64	8.19696	169.354	19.0443
SGCG	topgenes	12.415	18.4445	5.08723	18.4942	147.324	8.66831	2.29627	6.56397	8.62376	195.52	1.09163	0	28.3168	1.9924	2.72062
CALB2	topgenes	2.48301	6.45559	11.1919	23.3188	72.6391	5.77888	17.222	5.46997	7.76139	3.008	13.0995	4.98319	0.745178	0	7.25498
NLGN4Y	topgenes	2.48301	22.1334	0	163.232	111.516	234.044	2.29627	152.065	3.4495	278.741	6.54975	385.699	4.47107	126.518	315.592
MAFA	topgenes	3.72451	2.76668	8.13957	0.804097	162.671	0.963146	0	5.46997	2.58713	41.1093	4.3665	7.97311	17.1391	3.98481	2.72062
NKAIN1	topgenes	3.72451	1.84445	0	8.04097	50.1312	0.963146	3.4444	7.65796	1.72475	36.096	5.45812	11.9597	11.9229	6.97341	2.72062
COL6A6	topgenes	0	17.5223	23.4013	23.3188	80.8238	114.614	20.6664	10.9399	20.697	149.397	6.54975	14.9496	2.23553	2.9886	14.51
ICOS	topgenes	6.20752	73.7781	4.06979	36.1844	12.277	31.7838	4.59254	118.151	0	16.0427	20.7409	10.963	57.3787	10.9582	104.29
YWHAEP5	topgenes	3.72451	5.53336	2.03489	0.804097	2.04617	1.92629	2.29627	63.4517	0	2.00533	4.3665	0.996638	1.49036	68.7379	1.81375
RXRG	topgenes	0	5.53336	4.06979	5.62868	41.9465	0.963146	5.74067	20.7859	2.58713	51.136	1.09163	12.9563	17.8843	0.996201	1.81375
ACOXL	topgenes	7.44903	8.30004	8.13957	10.4533	1.02309	2.88944	1.14813	7.65796	11.2109	0	9.82462	8.96975	2.23553	0.996201	72.5499
CAVIN4	topgenes	4.96602	4.61113	26.4536	1.60819	615.898	5.77888	0	1.09399	4.31188	782.08	8.733	1.99328	73.0275	4.98101	2.72062
RPS27AP5	topgenes	2.48301	9.22227	5.08723	3.21639	2.04617	2.88944	5.74067	206.765	0	2.00533	1.09163	2.98991	5.21625	119.544	2.72062
SRPK3	topgenes	13.6566	4.61113	18.314	0	669.099	2.88944	2.29627	6.56397	6.03663	302.805	1.09163	3.98655	18.6295	4.98101	0.906873
CDH12	topgenes	55.8677	6.45559	8.13957	4.82458	5.11543	7.70517	4.59254	4.37598	0.862376	1.00267	13.0995	0.996638	2.98071	3.98481	2.72062
PSCA	topgenes	2.48301	10.1445	28.4885	1.60819	27.6233	30.8207	1.14813	2.18799	160.402	7.01866	0	6.97647	40.9848	45.8253	14.51
JAKMIP1	topgenes	2.48301	100.523	6.10468	14.4737	14.3232	15.4103	17.222	13.1279	0	15.04	17.466	12.9563	15.6487	11.9544	167.772
CCNA1	topgenes	1.24151	8.30004	5.08723	7.23687	16.3694	6.74202	5.74067	5.46997	3.4495	5.01333	7.64137	3.98655	16.3939	0	20.8581
FBXO40	topgenes	8.69053	11.9889	4.06979	4.02048	77.7546	2.88944	14.9257	1.09399	0.862376	539.434	1.09163	2.98991	49.1818	2.9886	0
CD68	topgenes	1.24151	9.22227	0	1.60819	7.1616	3.85258	4.59254	83.1436	0.862376	2.00533	1.09163	3.98655	7.45178	52.7987	8.16186
SERTM2	topgenes	6.20752	49.8002	1.01745	10.4533	0	26.9681	5.74067	85.3316	1.72475	7.01866	45.8482	20.9294	5.96143	0.996201	6.34811
ACTA1	topgenes	4.96602	547.803	1706.26	0.804097	37272.1	0.963146	1.14813	2.18799	0.862376	57241.2	4.3665	1.99328	3960.62	4.98101	1.81375
CLEC4GP1	topgenes	8.69053	6.45559	10.1745	18.4942	85.9393	19.2629	0	5.46997	11.2109	4.01066	1.09163	9.96638	42.4752	26.8974	9.9756
FUT2	topgenes	1.24151	1.84445	5.08723	6.43277	0	0.963146	1.14813	2.18799	71.5772	2.00533	8.733	11.9597	24.5909	6.97341	34.4612
BTF3P5	topgenes	3.72451	3.68891	7.12213	0	1.02309	8.66831	5.74067	43.7598	0.862376	6.016	4.3665	10.963	4.47107	24.905	3.62749
LDHC	topgenes	91.8713	4.61113	65.1166	118.202	21.4848	11.5578	8.03694	3.28198	3.4495	75.2	9.82462	65.7781	2.23553	18.9278	1.81375
FAM166A	topgenes	50.9017	0.922227	2.03489	7.23687	6.13852	3.85258	9.18507	0	3.4495	6.016	6.54975	2.98991	2.98071	0.996201	3.62749
SPOCD1	topgenes	4.96602	3.68891	2.03489	8.84506	52.1774	8.66831	0	1.09399	13.798	1.00267	6.54975	12.9563	47.6914	0.996201	23.5787
ASS1P11	topgenes	7.44903	1.84445	5.08723	6.43277	4.09235	4.81573	5.74067	126.903	1.72475	4.01066	5.45812	0.996638	2.98071	256.024	0.906873
MYO18B	topgenes	18.6226	9.22227	69.1864	0.804097	637.383	10.5946	18.3701	1.09399	9.48614	1654.4	4.3665	6.97647	803.302	6.97341	0
TUNAR	topgenes	1.24151	7.37781	3.05234	65.9359	0	6.74202	18.3701	66.7337	16.3851	15.04	70.9556	16.9429	2.23553	1.9924	1.81375
CCL22	topgenes	1.24151	79.3115	10.1745	21.7106	29.6695	52.0099	0	68.9216	9.48614	22.0587	28.3822	17.9395	5.21625	13.9468	40.8093
ZPLD1	topgenes	8.69053	23.9779	24.4187	10.4533	1.02309	4.81573	0	3.28198	13.798	19.0507	10.9162	6.97647	10.4325	9.96201	60.7605
ITLN1	topgenes	23.5886	13.8334	371.368	21.7106	94.124	14.4472	283.589	15.3159	33.6327	44.1173	15.2827	36.8756	6.7066	49.8101	1.81375
SYT8	topgenes	8.69053	0.922227	4.06979	4.02048	5.11543	0.963146	1.14813	14.2219	64.6782	0	6.54975	5.97983	14.1584	9.96201	8.16186
SIGLEC12	topgenes	2.48301	4.61113	2.03489	21.7106	14.3232	15.4103	1.14813	56.8877	0	10.0267	26.199	4.98319	2.23553	1.9924	1.81375
IGHJ3P	topgenes	9.93204	122.656	4.06979	16.886	1.02309	13.484	4.59254	22.9739	0	1.00267	27.2906	9.96638	15.6487	4.98101	182.281
RPL23AP65	topgenes	1.24151	5.53336	3.05234	3.21639	1.02309	4.81573	6.88881	117.057	2.58713	2.00533	1.09163	0.996638	2.23553	39.848	0
ENSG00000249341	topgenes	2.48301	1.84445	140.408	4.82458	38.8773	160.845	125.147	25.1619	318.217	181.483	15.2827	81.7244	286.148	94.6391	5.44124
PDZK1P1	topgenes	7.44903	9.22227	11.1919	34.5762	2.04617	6.74202	12.6295	2.18799	2.58713	8.02133	16.3744	8.96975	3.72589	45.8253	0
BHLHA15	topgenes	3.72451	92.2227	6.10468	15.2778	0	2.88944	6.88881	27.3499	1.72475	1.00267	8.733	9.96638	6.7066	15.9392	156.889
REG3G	topgenes	26.0716	23.0557	33.5757	53.0704	2.04617	2.88944	4.59254	8.75196	25.8713	18.048	96.063	3.98655	2.23553	0.996201	32.6474
TRBV7-9	topgenes	3.72451	15.6779	3.05234	8.04097	4.09235	6.74202	1.14813	60.1697	0	5.01333	8.733	3.98655	11.1777	7.96961	41.7162
CXCL5	topgenes	1.24151	1.84445	1.01745	2.41229	0	3.85258	3.4444	6.56397	0.862376	4.01066	14.1911	4.98319	0.745178	0.996201	22.6718
PLEKHS1	topgenes	0	8.30004	16.2791	3.21639	1.02309	0.963146	1.14813	6.56397	81.9257	3.008	9.82462	2.98991	55.8884	9.96201	22.6718
KCNQ5	topgenes	0	21.2112	7.12213	16.0819	112.54	14.4472	4.59254	24.0679	1.72475	125.333	9.82462	9.96638	116.993	6.97341	30.8337
ATP2B2	topgenes	16.1396	0.922227	9.15702	7.23687	58.3159	20.2261	4.59254	3.28198	42.2564	69.184	5.45812	5.97983	17.8843	5.97721	0
WNT7B	topgenes	3.72451	44.2669	121.076	22.5147	0	4.81573	8.03694	49.2298	394.968	10.0267	12.0079	74.7479	118.483	66.7455	67.1086
STAB2	topgenes	2.48301	0.922227	11.1919	6.43277	7.1616	7.70517	2.29627	5.46997	28.4584	4.01066	4.3665	2.98991	3.72589	4.98101	38.0887
GDF5	topgenes	2.48301	19.3668	2.03489	2.41229	5.11543	4.81573	2.29627	0	6.89901	3.008	10.9162	5.97983	8.94214	4.98101	22.6718
NMRK2	topgenes	13.6566	3.68891	29.5059	3.21639	495.174	7.70517	19.5183	5.46997	3.4495	262.699	3.27487	0.996638	23.8457	13.9468	0
CD1B	topgenes	1.24151	59.0225	7.12213	17.6901	9.20778	9.63146	0	57.9817	0.862376	4.01066	5.45812	17.9395	5.96143	0.996201	22.6718
FOXE1	topgenes	13.6566	3.68891	6.10468	2.41229	1.02309	1.92629	5.74067	6.56397	5.17426	0	7.64137	7.97311	5.96143	1.9924	23.5787
GPR85	topgenes	2.48301	10.1445	10.1745	5.62868	10.2309	12.5209	0	4.37598	12.9356	16.0427	6.54975	13.9529	43.9655	2.9886	38.9955
PLA2G2D	topgenes	6.20752	277.59	24.4187	70.7605	34.7849	85.72	2.29627	265.841	0	10.0267	18.5576	19.9328	76.7533	22.9126	904.153
CCL18	topgenes	0	124.501	8.13957	24.927	207.687	435.342	2.29627	150.971	16.3851	129.344	1.09163	8.96975	701.213	112.571	256.645
SCG5	topgenes	2.48301	14.7556	26.4536	12.8655	38.8773	16.3735	0	9.84595	11.2109	21.056	18.5576	8.96975	6.7066	15.9392	52.5986
COX6CP1	topgenes	7.44903	5.53336	7.12213	8.04097	2.04617	3.85258	5.74067	79.8616	2.58713	6.016	0	14.9496	2.98071	67.7417	5.44124
HS3ST2	topgenes	3.72451	8.30004	8.13957	22.5147	51.1543	136.767	0	30.6318	0.862376	42.112	3.27487	1.99328	61.1046	66.7455	117.894
LOC105375115	topgenes	45.9357	9.22227	32.5583	174.489	2.04617	18.2998	44.7772	8.75196	17.2475	39.104	1.09163	38.8689	1.49036	35.8632	0
HMGA2	topgenes	0	5.53336	4.06979	9.64916	2.04617	5.77888	4.59254	13.1279	12.0733	3.008	10.9162	8.96975	3.72589	2.9886	26.2993
ASB5	topgenes	1.24151	6.45559	30.5234	5.62868	328.411	3.85258	9.18507	5.46997	6.03663	520.384	5.45812	8.96975	198.217	16.9354	0
APELA	topgenes	1.24151	11.0667	55.9596	26.5352	7.1616	17.3366	86.1101	45.9478	39.6693	59.1573	5.45812	39.8655	58.8691	149.43	5.44124
ENSG00000275063	topgenes	11.1735	2040.89	14.2443	45.0294	1.02309	1.92629	5.74067	204.577	4.31188	11.0293	204.134	53.8185	11.9229	12.9506	10796.3
LINC02446	topgenes	1.24151	80.2337	4.06979	8.84506	3.06926	8.66831	6.88881	17.5039	0	4.01066	12.0079	17.9395	11.1777	4.98101	126.962
IGFBP1	topgenes	36.0036	0	87.5004	25.7311	12.277	5.77888	1.14813	21.8799	8.62376	10.0267	17.466	11.9597	23.1005	6.97341	1.81375
TREM1	topgenes	12.415	10.1445	4.06979	34.5762	4.09235	8.66831	0	16.4099	3.4495	4.01066	3.27487	3.98655	5.96143	9.96201	39.9024
LRRC15	topgenes	2.48301	0	16.2791	17.6901	128.909	173.366	21.8146	6.56397	9.48614	478.272	129.903	19.9328	12.668	2.9886	19.9512
HAO1	topgenes	124.15	6.45559	41.7153	61.1114	22.5079	18.2998	14.9257	15.3159	16.3851	19.0507	30.5655	21.926	9.68732	20.9202	0
FPR2	topgenes	6.20752	8.30004	8.13957	16.0819	11.254	2.88944	0	12.0339	2.58713	4.01066	14.1911	5.97983	30.5523	3.98481	65.2949
C10orf71	topgenes	1.24151	22.1334	36.6281	7.23687	288.51	16.3735	8.03694	5.46997	13.798	1257.34	12.0079	2.98991	147.545	8.96581	0
FCER2	topgenes	2.48301	43.3447	3.05234	17.6901	53.2005	31.7838	2.29627	102.835	8.62376	6.016	17.466	24.916	29.0619	23.9088	98.8492
NKX6-2	topgenes	12.415	18.4445	6.10468	6.43277	2.04617	0	3.4444	94.0835	0.862376	2.00533	9.82462	24.916	0.745178	15.9392	7.25498
LGALS17A	topgenes	0	11.9889	7.12213	4.02048	8.18469	6.74202	12.6295	12.0339	3.4495	2.00533	5.45812	4.98319	8.19696	1.9924	69.8292
KRT223P	topgenes	6.20752	15.6779	5.08723	13.6696	17.3925	9.63146	0	2.18799	16.3851	5.01333	10.9162	2.98991	55.8884	0.996201	3.62749
AREG	topgenes	6.20752	5.53336	4.06979	2.41229	0	1.92629	2.29627	24.0679	1.72475	3.008	5.45812	0.996638	2.98071	2.9886	7.25498
LINC01544	topgenes	227.195	9.22227	11.1919	49.0499	23.531	30.8207	30.9996	5.46997	19.8347	13.0347	21.8325	0.996638	4.47107	32.8746	0.906873
SCARNA7	topgenes	38.4866	21.2112	103.78	3.21639	14.3232	24.0786	32.1478	49.2298	23.2842	15.04	21.8325	20.9294	8.19696	140.464	3.62749
GCSAM	topgenes	11.1735	75.6226	18.314	35.3803	7.1616	46.231	4.59254	124.715	0	11.0293	8.733	39.8655	28.3168	6.97341	126.962
CPNE6	topgenes	470.53	9.22227	11.1919	68.3482	8.18469	10.5946	110.221	17.5039	13.798	161.429	1.09163	31.8924	26.0812	170.35	1.81375
ZNF683	topgenes	4.96602	212.112	12.2094	13.6696	17.3925	23.1155	21.8146	41.5718	0	29.0773	30.5655	82.721	20.865	7.96961	122.428
FAM3D	topgenes	0	13.8334	2.03489	23.3188	37.8542	6.74202	40.1847	7.65796	12.0733	6.016	2.18325	112.62	15.6487	20.9202	5.44124
ZFY	topgenes	3.72451	84.8449	0	257.311	181.086	278.349	5.74067	210.047	4.31188	281.749	31.6571	265.106	50.6721	139.468	225.811
TUBBP5	topgenes	2.48301	35.9668	4.06979	0.804097	41.9465	52.0099	0	8.75196	45.7059	12.032	29.4739	54.8151	117.738	46.8215	30.8337
PKD1P2	topgenes	49.6602	2.76668	0	41.0089	56.2698	176.256	9.18507	15.3159	6.03663	7.01866	10.9162	38.8689	5.96143	11.9544	0.906873
MRLN	topgenes	91.8713	0.922227	22.3838	22.5147	160.625	23.1155	41.3328	8.75196	16.3851	64.1706	42.5734	8.96975	14.1584	11.9544	0
IGHV4-34	topgenes	8.69053	329.235	4.06979	25.7311	1.02309	4.81573	3.4444	249.431	2.58713	1.00267	46.9399	50.8286	40.2396	15.9392	3238.44
EIF1AY	topgenes	17.3811	128.19	0	709.213	925.893	419.932	13.7776	645.457	7.76139	481.28	32.7487	442.507	61.8498	509.059	380.887
ACTC1	topgenes	26.0716	21.2112	338.81	5.62868	6446.47	3.85258	37.8884	18.5979	26.7337	5322.15	27.2906	15.9462	380.786	10.9582	0
HSP90AA6P	topgenes	40.9697	8.30004	24.4187	29.7516	29.6695	30.8207	1.14813	113.775	8.62376	37.0986	45.8482	42.8554	24.5909	158.396	23.5787
SLC1A7	topgenes	0	27.6668	11.1919	28.1434	91.0547	45.2679	47.0735	27.3499	5.17426	104.277	20.7409	77.7378	6.7066	2.9886	16.3237
GRIA4	topgenes	28.5546	10.1445	5.08723	102.12	8.18469	21.1892	109.073	42.6658	2.58713	0	6.54975	7.97311	18.6295	14.943	9.9756
UTY	topgenes	11.1735	152.167	0	448.686	197.456	411.263	13.7776	335.856	8.62376	379.008	48.0315	517.255	55.1432	272.959	361.842
AIM2	topgenes	4.96602	153.09	15.2617	38.5966	16.3694	60.6782	5.74067	257.089	1.72475	16.0427	39.2985	26.9092	50.6721	55.7873	199.512
PYHIN1	topgenes	8.69053	185.368	18.314	56.2868	26.6002	66.4571	14.9257	86.4256	0	22.0587	38.2069	37.8723	49.9269	8.96581	203.14
PAX5	topgenes	6.20752	158.623	7.12213	48.2458	31.7157	196.482	3.4444	278.969	2.58713	58.1546	69.864	49.8319	58.8691	44.8291	410.814
GUCY1B2	topgenes	95.5959	59.9447	13.2268	3.21639	26.6002	38.5258	1.14813	0	88.8247	3.008	3.27487	3.98655	16.3939	2.9886	5.44124
TIFAB	topgenes	3.72451	137.412	14.2443	49.0499	12.277	40.4521	2.29627	187.073	4.31188	16.0427	15.2827	57.805	49.1818	14.943	198.605
IGHV5-51	topgenes	26.0716	6748.86	5.08723	96.4916	3.06926	14.4472	9.18507	271.311	0	12.032	407.176	143.516	53.6528	3.98481	13756.4
IGHV3-11	topgenes	37.2451	2436.52	4.06979	99.708	7.1616	2.88944	0	196.919	2.58713	2.00533	147.369	69.7647	326.388	2.9886	5728.72
H19	topgenes	60.8337	5.53336	227.908	3.21639	1902.94	706.949	28.7034	0	14.6604	103.275	3.27487	63.7849	245.909	0.996201	63.4811
ENSG00000276345	topgenes	0	118.045	1.01745	67.5441	3.06926	1.92629	3.4444	50.3237	1.72475	7.01866	2.18325	5.97983	52.1625	4.98101	5.44124
ENSG00000226812	topgenes	105.528	16.6001	17.2966	93.2752	33.7619	50.0836	184.85	16.4099	12.9356	41.1093	46.9399	67.7714	26.8264	17.9316	1.81375
ETNPPL	topgenes	47.1772	42.4224	80.3783	236.404	113.563	78.978	413.328	119.245	32.7703	117.312	43.665	67.7714	58.8691	312.807	0
IGHV3-15	topgenes	39.7281	447.28	10.1745	66.74	2.04617	8.66831	71.1843	429.94	0	12.032	171.385	248.163	412.829	12.9506	2848.49
USP9Y	topgenes	33.5206	276.668	0	1040.5	471.643	1283.87	43.6291	546.997	16.3851	1175.12	84.0551	1383.33	137.858	592.74	847.02
TXLNGY	topgenes	53.3847	408.546	0	828.22	525.866	948.699	44.7772	585.287	17.2475	535.424	124.445	891.991	176.607	386.526	1050.16
FAM30A	topgenes	40.9697	536.736	7.12213	108.553	18.4156	144.472	12.6295	270.217	1.72475	13.0347	113.529	97.6706	63.3401	38.8518	1139.03
CCL4	topgenes	0	143.867	14.2443	33.7721	58.3159	45.2679	41.3328	53.6057	6.03663	24.064	24.0157	84.7143	104.325	29.886	346.426
CD79A	topgenes	29.7961	1104.83	9.15702	163.232	116.632	278.349	11.4813	1568.79	8.62376	96.2559	185.576	79.7311	105.07	194.259	2612.7
DDX3Y	topgenes	63.3167	485.091	0	1613.82	956.586	1661.43	72.3325	1504.24	43.1188	1506	189.943	1824.84	253.361	1070.92	1467.32
SERPINC1	topgenes	130.358	12.9112	30.5234	94.0793	30.6926	29.8575	282.441	19.6919	12.9356	78.208	25.1074	20.9294	55.1432	33.8708	0
RPS4Y1	topgenes	129.116	895.482	0	4527.06	5364.04	2920.26	127.443	5759.88	49.1554	4017.68	314.388	2944.07	313.72	4572.56	2766.87
SCN5A	topgenes	13.6566	11.0667	11.1919	8.04097	89.0085	10.5946	2.29627	4.37598	9.48614	18.048	9.82462	12.9563	225.789	4.98101	9.06873
UNC5A	topgenes	9.93204	8.30004	11.1919	4.82458	6.13852	7.70517	1.14813	12.0339	3.4495	10.0267	8.733	6.97647	9.68732	6.97341	45.3437
MYOC	topgenes	9.93204	26.7446	79.3608	77.1933	11.254	25.0418	13.7776	10.9399	15.5228	186.496	7.64137	62.7882	6.7066	13.9468	18.1375
TSHR	topgenes	8.69053	31.3557	3.05234	6.43277	6.13852	10.5946	4.59254	9.84595	2.58713	16.0427	6.54975	3.98655	10.4325	2.9886	65.2949
SH3GL3	topgenes	1.24151	1.84445	9.15702	4.02048	3.06926	2.88944	1.14813	5.46997	134.531	4.01066	6.54975	5.97983	4.47107	15.9392	6.34811
CADM2	topgenes	1.24151	0.922227	11.1919	3.21639	45.0158	1.92629	5.74067	1.09399	7.76139	35.0933	7.64137	17.9395	9.68732	0.996201	11.7894
KLHL38	topgenes	1.24151	3.68891	7.12213	0.804097	9.20778	2.88944	3.4444	1.09399	0.862376	88.2346	1.09163	1.99328	4.47107	1.9924	0.906873
CDH15	topgenes	21.1056	1.84445	5.08723	11.2574	353.988	3.85258	8.03694	1.09399	10.3485	126.336	19.6492	2.98991	84.9503	9.96201	7.25498
SCRG1	topgenes	3.72451	23.0557	18.314	15.2778	130.955	68.3834	2.29627	20.7859	24.1465	40.1066	17.466	3.98655	7.45178	7.96961	6.34811
CIDEC	topgenes	29.7961	87.6115	14.2443	275.805	29.6695	3.85258	1.14813	1.09399	37.9446	26.0693	7.64137	16.9429	5.96143	2.9886	20.8581
TRDN	topgenes	11.1735	18.4445	81.3957	17.6901	5868.42	8.66831	13.7776	4.37598	31.0455	3435.13	5.45812	6.97647	1007.48	8.96581	2.72062
UBE2V1P2	topgenes	32.2791	20.289	17.2966	15.2778	5.11543	12.5209	18.3701	249.431	14.6604	31.0827	15.2827	12.9563	13.4132	184.297	12.6962
RBM24	topgenes	27.3131	31.3557	53.9247	21.7106	421.512	39.489	19.5183	20.7859	33.6327	301.803	26.199	18.9361	101.344	12.9506	10.8825
EYA1	topgenes	1.24151	3.68891	7.12213	8.04097	46.0389	64.5308	1.14813	9.84595	11.2109	81.216	13.0995	8.96975	17.1391	2.9886	5.44124
SCG2	topgenes	3.72451	12.9112	10.1745	13.6696	281.349	144.472	6.88881	4.37598	10.3485	147.392	52.398	6.97647	16.3939	9.96201	25.3924
SIX1	topgenes	7.44903	11.0667	22.3838	19.2983	319.203	57.7888	3.4444	6.56397	13.798	258.688	12.0079	1.99328	107.306	8.96581	6.34811
SIX2	topgenes	8.69053	16.6001	21.3664	16.886	99.2394	11.5578	3.4444	9.84595	15.5228	33.088	7.64137	10.963	19.3746	14.943	13.6031
RPL13AP20	topgenes	1.24151	6.45559	7.12213	0.804097	2.04617	1.92629	1.14813	15.3159	0.862376	1.00267	4.3665	0.996638	134.132	2.9886	5.44124
DSTNP3	topgenes	4.96602	2.76668	1.01745	5.62868	5.11543	2.88944	3.4444	3.28198	0.862376	5.01333	4.3665	17.9395	3.72589	42.8366	4.53437
MYBPC2	topgenes	2.48301	64.5559	65.1166	28.1434	5924.69	34.6733	2.29627	9.84595	11.2109	10017.6	17.466	6.97647	1197.5	14.943	99.756
CHST6	topgenes	4.96602	8.30004	9.15702	4.02048	53.2005	66.4571	8.03694	12.0339	32.7703	155.413	6.54975	16.9429	36.5137	4.98101	28.1131
TEKT1	topgenes	1.24151	9.22227	4.06979	0.804097	11.254	8.66831	6.88881	7.65796	6.89901	2.00533	22.9241	4.98319	43.9655	8.96581	9.06873
ZBED2	topgenes	16.1396	31.3557	42.7328	12.0615	15.3463	7.70517	11.4813	33.9138	37.9446	4.01066	24.0157	16.9429	22.3553	16.9354	148.727
LILRA4	topgenes	3.72451	26.7446	4.06979	68.3482	5.11543	30.8207	1.14813	99.5535	0.862376	9.02399	7.64137	11.9597	5.21625	9.96201	77.9911
CLEC4G	topgenes	1.24151	0.922227	2.03489	4.82458	108.447	4.81573	1.14813	16.4099	10.3485	3.008	2.18325	2.98991	22.3553	4.98101	6.34811
PTGES3L	topgenes	7.44903	3.68891	10.1745	4.82458	80.8238	3.85258	8.03694	2.18799	4.31188	49.1306	2.18325	2.98991	15.6487	3.98481	5.44124
WNT2	topgenes	6.20752	2.76668	1.01745	16.886	32.7388	20.2261	5.74067	6.56397	7.76139	24.064	2.18325	2.98991	10.4325	4.98101	2.72062
RPL10P6	topgenes	3.72451	3.68891	3.05234	8.84506	414.35	201.298	29.8515	7.65796	2.58713	9.02399	7.64137	4.98319	7.45178	10.9582	4.53437
CHRDL2	topgenes	8.69053	7.37781	9.15702	9.64916	82.87	10.5946	5.74067	6.56397	9.48614	10.0267	7.64137	10.963	17.1391	15.9392	5.44124
SLC14A2	topgenes	7.44903	23.9779	69.1864	13.6696	9.20778	14.4472	2.29627	30.6318	790.799	14.0373	12.0079	24.916	23.8457	7.96961	40.8093
E2F2	topgenes	4.96602	45.1891	9.15702	15.2778	9.20778	13.484	6.88881	18.5979	10.3485	8.02133	8.733	12.9563	26.8264	9.96201	165.958
COL11A1	topgenes	6.20752	13.8334	23.4013	31.3598	557.582	834.084	10.3332	7.65796	29.3208	1381.67	68.7724	24.916	29.8071	20.9202	42.623
MMP16	topgenes	21.1056	17.5223	5.08723	11.2574	36.8311	89.5726	14.9257	3.28198	21.5594	202.539	8.733	13.9529	11.9229	2.9886	17.2306
RAPSN	topgenes	4.96602	5.53336	4.06979	1.60819	297.718	14.4472	3.4444	7.65796	4.31188	123.328	7.64137	0.996638	25.3361	14.943	6.34811
TNNC2	topgenes	7.44903	50.7225	175.001	12.0615	24720.8	8.66831	5.74067	12.0339	14.6604	7795.73	12.0079	4.98319	1389.01	18.9278	5.44124
TNNI2	topgenes	8.69053	36.8891	90.5527	16.886	16991.4	6.74202	4.59254	39.3838	19.8347	3863.27	5.45812	8.96975	747.414	3.98481	21.765
TNNT3	topgenes	12.415	62.7114	166.861	72.3687	35528.7	134.84	5.74067	29.5379	25.0089	8405.35	9.82462	12.9563	1427.76	64.7531	37.1818
GJB3	topgenes	1.24151	24.9001	13.2268	5.62868	1.02309	4.81573	6.88881	45.9478	32.7703	3.008	7.64137	9.96638	9.68732	4.98101	47.1574
CCN5	topgenes	18.6226	96.8338	139.39	361.844	1380.14	292.796	13.7776	17.5039	37.0822	720.917	46.9399	18.9361	50.6721	112.571	130.59
CTNNA3	topgenes	2.48301	4.61113	18.314	9.64916	63.4314	15.4103	2.29627	2.18799	19.8347	152.405	21.8325	13.9529	44.7107	1.9924	4.53437
AQP4-AS1	topgenes	59.5922	13.8334	9.15702	5.62868	2.04617	7.70517	5.74067	4.37598	10.3485	10.0267	5.45812	0.996638	11.9229	12.9506	2.72062
MYLPF	topgenes	4.96602	29.5113	159.739	3.21639	15634.8	4.81573	6.88881	14.2219	5.17426	5300.09	8.733	3.98655	682.583	4.98101	6.34811
SAA1	topgenes	88.1468	217.646	33.5757	123.831	845.069	32.747	10.3332	18.5979	129.356	56.1493	66.5891	17.9395	292.855	30.8822	428.044
PDGFRL	topgenes	69.5243	98.6783	85.4655	172.077	893.154	442.084	28.7034	51.4177	43.9812	864.298	75.3221	47.8386	62.595	165.369	74.3636
PRRG3	topgenes	19.8641	15.6779	21.3664	20.1024	73.6622	77.0517	70.0362	13.1279	10.3485	137.365	13.0995	16.9429	13.4132	30.8822	2.72062
CASQ1	topgenes	1.24151	37.8113	92.5876	6.43277	5054.05	4.81573	5.74067	6.56397	2.58713	3998.63	6.54975	3.98655	439.655	3.98481	18.1375
PLEKHG4B	topgenes	8.69053	16.6001	54.9421	12.8655	12.277	22.1524	53.9623	22.9739	329.428	17.0453	16.3744	81.7244	142.329	47.8177	25.3924
DNAH17	topgenes	4.96602	1.84445	5.08723	4.82458	2.04617	4.81573	2.29627	7.65796	166.439	7.01866	13.0995	9.96638	35.0234	15.9392	6.34811
SST	topgenes	4.96602	3.68891	96.6574	4.82458	6.13852	3.85258	3.4444	12.0339	16.3851	4.01066	10.9162	3.98655	2.23553	27.8936	2.72062
GSDMA	topgenes	3.72451	16.6001	3.05234	21.7106	7.1616	3.85258	2.29627	16.4099	2.58713	14.0373	4.3665	1.99328	29.0619	0.996201	3.62749
TP73	topgenes	2.48301	27.6668	2.03489	1.60819	7.1616	6.74202	2.29627	5.46997	15.5228	7.01866	13.0995	5.97983	44.7107	6.97341	72.5499
PCBP2P2	topgenes	17.3811	16.6001	14.2443	8.84506	7.1616	14.4472	10.3332	74.3916	7.76139	15.04	8.733	7.97311	6.7066	115.559	12.6962
LRRC39	topgenes	19.8641	10.1445	28.4885	11.2574	430.719	13.484	3.4444	3.28198	17.2475	324.864	14.1911	12.9563	101.344	6.97341	8.16186
SULT2B1	topgenes	8.69053	8.30004	34.5932	2.41229	1.02309	1.92629	3.4444	9.84595	97.4485	9.02399	2.18325	6.97647	32.7878	32.8746	10.8825
SAA2	topgenes	6.20752	24.9001	21.3664	3.21639	190.294	5.77888	8.03694	17.5039	27.596	13.0347	18.5576	11.9597	96.128	15.9392	162.33
RPLP0P2	topgenes	1.24151	4.61113	14.2443	4.82458	14.3232	14.4472	3.4444	3.28198	50.0178	15.04	3.27487	7.97311	12.668	9.96201	0.906873
UNC45B	topgenes	14.8981	17.5223	41.7153	8.84506	679.329	13.484	21.8146	9.84595	2.58713	662.762	10.9162	2.98991	310.739	5.97721	6.34811
KLHL31	topgenes	22.3471	8.30004	22.3838	14.4737	329.434	17.3366	22.9627	5.46997	29.3208	303.808	36.0236	13.9529	90.9117	14.943	14.51
ITGB1BP2	topgenes	22.3471	6.45559	5.08723	4.82458	95.147	6.74202	9.18507	7.65796	1.72475	46.1226	6.54975	14.9496	11.1777	5.97721	2.72062
TXNP6	topgenes	150.222	57.1781	226.891	14.4737	327.388	126.172	4.59254	38.2898	87.9624	10.0267	78.597	59.7983	10.4325	39.848	74.3636
PTMAP2	topgenes	7.44903	17.5223	15.2617	2.41229	11.254	7.70517	2.29627	74.3916	4.31188	2.00533	4.3665	2.98991	7.45178	36.8594	11.7894
XG	topgenes	4.96602	7.37781	26.4536	30.5557	136.071	120.393	6.88881	4.37598	15.5228	133.355	14.1911	13.9529	16.3939	12.9506	20.8581
COL17A1	topgenes	2.48301	70.0892	3.05234	3.21639	11.254	11.5578	6.88881	30.6318	25.8713	14.0373	41.4817	48.8353	14.9036	3.98481	45.3437
CASC19	topgenes	4.96602	11.9889	2.03489	3.21639	7.1616	7.70517	5.74067	5.46997	8.62376	6.016	9.82462	6.97647	12.668	9.96201	44.4368
CALML6	topgenes	67.0413	16.6001	4.06979	11.2574	87.9854	23.1155	6.88881	3.28198	24.1465	18.048	1.09163	2.98991	10.4325	5.97721	6.34811
SMIM38	topgenes	13.6566	12.9112	98.6923	5.62868	2.04617	13.484	34.444	21.8799	408.766	13.0347	18.5576	3.98655	36.5137	96.6315	11.7894
ENSG00000283839	topgenes	4.96602	11.0667	5.08723	11.2574	1.02309	1.92629	6.88881	15.3159	0.862376	3.008	5.45812	2.98991	5.21625	3.98481	28.1131
CHAD	topgenes	17.3811	2.76668	11.1919	12.8655	142.209	21.1892	20.6664	9.84595	10.3485	38.1013	12.0079	4.98319	5.96143	22.9126	1.81375
CEMIP	topgenes	26.0716	203.812	78.3434	254.095	55.2467	194.555	72.3325	45.9478	73.302	117.312	149.553	28.9025	26.8264	20.9202	134.217
LINC01480	topgenes	9.93204	35.9668	7.12213	8.04097	18.4156	22.1524	4.59254	169.569	8.62376	2.00533	13.0995	11.9597	37.2589	10.9582	97.9423
FITM1	topgenes	7.44903	12.9112	16.2791	5.62868	179.04	5.77888	12.6295	10.9399	7.76139	144.384	15.2827	5.97983	40.2396	10.9582	1.81375
RPS15AP1	topgenes	11.1735	2.76668	5.08723	13.6696	16.3694	1.92629	3.4444	49.2298	1.72475	10.0267	8.733	0.996638	7.45178	8.96581	3.62749
IL17D	topgenes	8.69053	16.6001	30.5234	8.84506	53.2005	19.2629	5.74067	15.3159	8.62376	156.416	9.82462	13.9529	18.6295	12.9506	5.44124
MB	topgenes	6.20752	267.446	672.532	1.60819	24626.7	4.81573	1.14813	7.65796	4.31188	18420	3.27487	3.98655	2526.15	1.9924	6.34811
ABCA13	topgenes	4.96602	33.2002	61.0468	6.43277	3.06926	27.9312	66.5918	14.2219	171.613	11.0293	22.9241	115.61	114.012	23.9088	92.5011
P4HA3	topgenes	9.93204	11.9889	18.314	21.7106	179.04	180.108	4.59254	25.1619	10.3485	315.84	26.199	11.9597	17.1391	30.8822	38.0887
RPS10	topgenes	19.8641	17.5223	18.314	19.2983	22.5079	25.0418	10.3332	354.454	20.697	24.064	12.0079	11.9597	13.4132	115.559	17.2306
DNAH11	topgenes	27.3131	11.0667	20.3489	4.82458	20.4617	33.7101	5.74067	5.46997	85.3752	9.02399	66.5891	18.9361	124.445	7.96961	29.0199
COL10A1	topgenes	11.1735	9.22227	39.6804	62.7195	84.9162	117.504	12.6295	17.5039	12.0733	178.475	133.178	46.842	1.49036	11.9544	26.2993
EMBP1	topgenes	6.20752	18.4445	3.05234	20.9065	2.04617	14.4472	6.88881	14.2219	9.48614	5.01333	6.54975	9.96638	13.4132	2.9886	92.5011
MYBPH	topgenes	23.5886	9.22227	40.6979	12.8655	1457.9	15.4103	18.3701	2.18799	31.9079	639.701	22.9241	17.9395	172.136	4.98101	2.72062
DAZAP2P1	topgenes	13.6566	9.22227	16.2791	12.8655	5.11543	10.5946	18.3701	254.901	8.62376	21.056	7.64137	13.9529	12.668	255.028	12.6962
LINC00960	topgenes	13.6566	71.0115	8.13957	57.895	22.5079	32.747	43.6291	10.9399	56.0545	23.0613	6.54975	3.98655	13.4132	12.9506	147.82
MEOX1	topgenes	12.415	23.0557	11.1919	27.3393	183.132	78.978	2.29627	73.2976	16.3851	145.387	62.2226	51.8252	17.8843	16.9354	17.2306
MFAP5	topgenes	160.154	261.912	189.245	769.521	1500.87	838.9	47.0735	62.3577	139.705	1408.75	260.898	109.63	245.909	322.769	117.894
RBFOX1	topgenes	3.72451	7.37781	17.2966	0.804097	199.502	15.4103	22.9627	7.65796	20.697	173.461	4.3665	10.963	122.209	17.9316	5.44124
SPC25	topgenes	6.20752	3.68891	1.01745	3.21639	11.254	1.92629	1.14813	4.37598	14.6604	3.008	3.27487	5.97983	23.1005	2.9886	30.8337
PLIN1	topgenes	366.244	436.213	62.0642	1117.69	118.678	30.8207	35.5922	15.3159	143.154	84.224	84.0551	70.7613	30.5523	29.886	94.3148
MLIP	topgenes	4.96602	11.0667	10.1745	11.2574	140.163	3.85258	9.18507	4.37598	3.4495	253.675	7.64137	6.97647	51.4173	13.9468	9.06873
TMEM108	topgenes	4.96602	2.76668	23.4013	10.4533	40.9235	72.236	8.03694	14.2219	13.798	198.528	9.82462	3.98655	27.5716	10.9582	3.62749
MYOT	topgenes	23.5886	37.8113	81.3957	18.4942	520.751	9.63146	18.3701	3.28198	9.48614	2737.28	14.1911	11.9597	166.175	8.96581	2.72062
GRIN2D	topgenes	3.72451	24.9001	10.1745	4.82458	70.593	59.715	3.4444	6.56397	30.1832	78.208	9.82462	10.963	26.0812	17.9316	41.7162
RPL13AP7	topgenes	8.69053	20.289	11.1919	14.4737	15.3463	28.8944	9.18507	25.1619	2.58713	7.01866	10.9162	9.96638	150.526	15.9392	8.16186
TRBV20-1	topgenes	4.96602	52.5669	5.08723	21.7106	2.04617	26.0049	6.88881	96.2715	0.862376	7.01866	9.82462	20.9294	17.1391	8.96581	100.663
MEOX2	topgenes	7.44903	21.2112	31.5408	57.895	228.148	121.356	21.8146	16.4099	37.0822	267.712	24.0157	40.8622	23.1005	20.9202	15.4168
DISP2	topgenes	48.4187	10.1445	12.2094	26.5352	7.1616	3.85258	6.88881	14.2219	5.17426	15.04	36.0236	22.9227	9.68732	8.96581	229.439
ADGRG2	topgenes	19.8641	51.6447	12.2094	56.2868	31.7157	74.1622	18.3701	47.0418	10.3485	175.467	50.2147	46.842	14.9036	16.9354	42.623
STRIT1	topgenes	42.2112	22.1334	46.8025	53.8745	775.5	45.2679	8.03694	6.56397	23.2842	412.096	40.3901	16.9429	320.427	26.8974	0.906873
CD207	topgenes	11.1735	118.967	10.1745	49.0499	6.13852	43.3416	36.7403	70.0156	0.862376	28.0746	19.6492	42.8554	7.45178	24.905	17.2306
ITGAD	topgenes	9.93204	39.6558	4.06979	21.7106	16.3694	21.1892	6.88881	41.5718	1.72475	5.01333	7.64137	27.9059	31.2975	3.98481	211.301
TBCAP1	topgenes	13.6566	5.53336	8.13957	9.64916	16.3694	6.74202	10.3332	143.313	9.48614	8.02133	12.0079	2.98991	5.96143	110.578	15.4168
ABCA12	topgenes	13.6566	83.0004	7.12213	18.4942	10.2309	23.1155	1.14813	8.75196	37.0822	8.02133	36.0236	6.97647	21.6102	5.97721	36.2749
TWIST1	topgenes	18.6226	19.3668	17.2966	74.781	135.047	72.236	14.9257	15.3159	6.89901	142.379	15.2827	11.9597	17.1391	16.9354	25.3924
GPR18	topgenes	4.96602	65.4781	12.2094	38.5966	17.3925	30.8207	10.3332	131.279	0.862376	20.0533	15.2827	20.9294	17.8843	21.9164	117.894
CXCR5	topgenes	4.96602	79.3115	1.01745	52.2663	18.4156	58.7519	4.59254	184.885	4.31188	12.032	31.6571	16.9429	30.5523	41.8404	229.439
PHKG1	topgenes	29.7961	11.0667	12.2094	12.0615	213.825	17.3366	4.59254	16.4099	8.62376	221.589	9.82462	10.963	28.3168	9.96201	15.4168
MYH7	topgenes	1.24151	523.825	1207.71	2.41229	4743.03	0.963146	1.14813	4.37598	5.17426	33701.6	6.54975	8.96975	4341.41	5.97721	9.9756
NRAD1	topgenes	4.96602	3.68891	237.065	14.4737	19.4386	13.484	35.5922	25.1619	119.008	33.088	27.2906	41.8588	51.4173	47.8177	106.104
CTLA4	topgenes	1.24151	56.2558	12.2094	24.927	13.3001	31.7838	3.4444	177.227	6.03663	8.02133	13.0995	17.9395	102.835	7.96961	172.306
RPL5P17	topgenes	14.8981	12.9112	12.2094	10.4533	16.3694	3.85258	5.74067	298.661	4.31188	13.0347	1.09163	5.97983	6.7066	214.183	14.51
GOLGA7B	topgenes	4.96602	34.1224	8.13957	30.5557	46.0389	12.5209	8.03694	32.8198	6.03663	14.0373	17.466	14.9496	46.9462	19.924	52.5986
PRSS36	topgenes	28.5546	47.9558	48.8374	46.6376	81.8469	28.8944	27.5552	71.1096	24.1465	42.112	15.2827	36.8756	90.1666	49.8101	51.6918
MTCO2P2	topgenes	13.6566	4.61113	5.08723	6.43277	7.1616	5.77888	8.03694	40.4778	10.3485	7.01866	3.27487	7.97311	2.98071	227.134	4.53437
KLHL41	topgenes	12.415	47.0336	186.193	9.64916	1899.87	14.4472	9.18507	4.37598	7.76139	4546.09	6.54975	14.9496	1040.27	5.97721	6.34811
RPS3AP5	topgenes	7.44903	5.53336	7.12213	149.562	18.4156	8.66831	5.74067	100.647	12.0733	9.02399	10.9162	13.9529	11.1777	131.499	7.25498
IGFN1	topgenes	45.9357	111.589	84.4481	35.3803	4103.6	175.293	5.74067	7.65796	81.0634	5566.8	61.131	16.9429	5726.69	1.9924	36.2749
SAMD3	topgenes	13.6566	140.178	16.2791	45.0294	9.20778	44.3047	14.9257	125.809	7.76139	20.0533	30.5655	42.8554	38.7493	22.9126	188.63
PXDNL	topgenes	23.5886	6.45559	56.977	27.3393	24.5541	63.5676	132.035	16.4099	181.961	59.1573	22.9241	71.758	70.7919	56.7835	9.9756
COL26A1	topgenes	59.5922	23.9779	130.233	53.0704	25.5772	32.747	42.481	60.1697	387.207	24.064	49.1231	66.7748	152.762	87.6657	118.8
COX20P1	topgenes	24.8301	9.22227	21.3664	21.7106	133.001	124.246	11.4813	10.9399	11.2109	36.096	103.704	33.8857	168.41	12.9506	6.34811
GPS2P1	topgenes	22.3471	11.0667	31.5408	20.9065	22.5079	15.4103	37.8884	112.681	10.3485	26.0693	10.9162	25.9126	11.9229	167.362	18.1375
CTSE	topgenes	1.24151	14.7556	1.01745	26.5352	3.06926	9.63146	9.18507	77.6736	5.17426	22.0587	25.1074	25.9126	5.96143	2.9886	97.9423
KLHL30	topgenes	4.96602	28.589	74.2736	7.23687	264.979	24.0786	10.3332	39.3838	42.2564	174.464	9.82462	42.8554	106.56	46.8215	24.4856
FAT2	topgenes	9.93204	12.9112	17.2966	8.04097	7.1616	17.3366	50.5179	19.6919	190.585	9.02399	25.1074	108.634	81.2244	21.9164	25.3924
CHIT1	topgenes	1.24151	11.9889	95.64	45.8335	1818.02	1721.14	599.326	36.1018	18.9723	1120.98	1.09163	25.9126	111.777	208.206	115.173
RAB3C	topgenes	4.96602	16.6001	13.2268	14.4737	20.4617	41.4153	1.14813	22.9739	26.7337	27.072	26.199	6.97647	8.19696	6.97341	115.173
DHRS2	topgenes	9.93204	21.2112	13.2268	15.2778	16.3694	5.77888	5.74067	4.37598	318.217	3.008	33.8404	8.96975	94.6376	8.96581	8.16186
U2AF1L5	topgenes	209.814	81.156	11.1919	269.372	56.2698	235.008	50.5179	161.911	1.72475	215.573	38.2069	26.9092	13.4132	47.8177	277.503
CCNP	topgenes	6.20752	11.0667	75.291	4.82458	16.3694	8.66831	13.7776	17.5039	235.429	7.01866	21.8325	12.9563	67.066	39.848	12.6962
GZMH	topgenes	13.6566	199.201	29.5059	27.3393	25.5772	28.8944	37.8884	114.869	6.03663	43.1146	41.4817	25.9126	27.5716	26.8974	323.754
SFRP2	topgenes	184.984	1120.51	486.339	691.523	8319.74	7098.39	81.5175	313.976	382.033	8918.72	1059.97	374.736	383.022	1011.14	716.43
MYOZ3	topgenes	34.7621	57.1781	44.7676	16.886	359.103	19.2629	11.4813	26.2559	32.7703	579.541	19.6492	23.9193	31.2975	23.9088	19.9512
HP	topgenes	23.5886	17.5223	15.2617	28.1434	109.47	10.5946	24.1108	15.3159	7.76139	13.0347	18.5576	3.98655	39.4944	2.9886	47.1574
FAP	topgenes	4.96602	61.7892	103.78	77.1933	414.35	343.843	10.3332	17.5039	87.9624	670.784	187.759	73.7512	44.7107	27.8936	204.046
PSMC2P1	topgenes	6.20752	7.37781	12.2094	5.62868	11.254	8.66831	8.03694	88.6136	6.89901	5.01333	8.733	8.96975	14.1584	62.7607	14.51
GPR84	topgenes	3.72451	19.3668	9.15702	1.60819	11.254	5.77888	3.4444	9.84595	1.72475	2.00533	15.2827	10.963	52.1625	10.9582	46.2505
BTF3P10	topgenes	1.24151	6.45559	8.13957	21.7106	3.06926	40.4521	25.259	417.906	2.58713	20.0533	3.27487	41.8588	5.21625	295.872	7.25498
CHST1	topgenes	52.1432	67.3226	73.2562	24.1229	98.2163	61.6413	42.481	55.7937	91.4119	50.1333	58.9477	95.6773	139.348	70.7303	85.2461
ADAMTS14	topgenes	13.6566	10.1445	4.06979	19.2983	124.817	104.983	4.59254	26.2559	25.8713	136.363	16.3744	16.9429	32.0427	14.943	55.3193
MMP17	topgenes	19.8641	21.2112	27.4711	23.3188	60.3621	32.747	4.59254	26.2559	16.3851	42.112	3.27487	34.8823	20.865	20.9202	59.8536
CLEC4F	topgenes	29.7961	137.412	20.3489	115.79	22.5079	31.7838	49.3698	131.279	4.31188	17.0453	40.3901	58.8017	7.45178	47.8177	13.6031
RFLNA	topgenes	14.8981	35.0446	31.5408	30.5557	52.1774	20.2261	22.9627	17.5039	46.5683	39.104	19.6492	39.8655	44.7107	30.8822	77.0842
LRRN4CL	topgenes	31.0376	67.3226	50.8723	112.574	367.288	133.877	20.6664	28.4439	30.1832	134.357	233.608	23.9193	38.0041	64.7531	26.2993
ACTN2	topgenes	18.6226	94.0671	312.356	14.4737	4338.91	13.484	5.74067	8.75196	22.4218	11160.7	13.0995	3.98655	1459.8	9.96201	5.44124
CST6	topgenes	6.20752	13.8334	45.7851	15.2778	9.20778	7.70517	8.03694	44.8538	12.0733	22.0587	21.8325	24.916	33.533	35.8632	77.9911
UBE2C	topgenes	12.415	23.0557	13.2268	4.02048	26.6002	16.3735	9.18507	36.1018	20.697	7.01866	12.0079	8.96975	38.7493	10.9582	86.153
FNDC5	topgenes	27.3131	11.9889	41.7153	44.2253	249.633	42.3784	41.3328	15.3159	35.3574	371.989	32.7487	27.9059	46.201	45.8253	10.8825
PERM1	topgenes	7.44903	5.53336	23.4013	3.21639	32.7388	21.1892	2.29627	14.2219	28.4584	377.002	13.0995	2.98991	7.45178	29.886	4.53437
ELOCP2	topgenes	12.415	113.434	11.1919	24.927	20.4617	109.799	130.887	29.5379	116.421	21.056	10.9162	10.963	11.9229	31.8784	17.2306
HSD17B2	topgenes	40.9697	17.5223	111.919	18.4942	26.6002	12.5209	12.6295	31.7258	291.483	14.0373	15.2827	198.331	208.65	86.6695	81.6186
FASLG	topgenes	2.48301	106.978	11.1919	36.1844	16.3694	10.5946	14.9257	47.0418	3.4495	23.0613	14.1911	24.916	49.9269	13.9468	155.075
CDKN2A	topgenes	3.72451	18.4445	5.08723	22.5147	54.2236	15.4103	5.74067	26.2559	7.76139	20.0533	22.9241	26.9092	7.45178	16.9354	62.5742
DTHD1	topgenes	4.96602	29.5113	4.06979	17.6901	2.04617	26.0049	5.74067	24.0679	6.03663	3.008	22.9241	16.9429	38.7493	10.9582	118.8
ADAMDEC1	topgenes	6.20752	148.479	6.10468	30.5557	155.509	134.84	11.4813	136.749	3.4495	25.0667	29.4739	8.96975	225.789	6.97341	669.272
LINC01094	topgenes	13.6566	37.8113	17.2966	18.4942	18.4156	17.3366	13.7776	32.8198	16.3851	18.048	42.5734	27.9059	64.8305	12.9506	93.4079
MADCAM1	topgenes	6.20752	5.53336	4.06979	8.04097	9.20778	2.88944	9.18507	75.4856	12.9356	4.01066	17.466	4.98319	17.1391	8.96581	12.6962
CBS	topgenes	1.24151	4.61113	15.2617	10.4533	11.254	1.92629	26.4071	2.18799	13.798	1.00267	3.27487	7.97311	16.3939	9.96201	6.34811
MELK	topgenes	6.20752	21.2112	9.15702	8.04097	15.3463	21.1892	3.4444	22.9739	21.5594	16.0427	10.9162	12.9563	41.73	3.98481	120.614
SLC38A5	topgenes	16.1396	129.112	56.977	31.3598	100.262	71.2728	32.1478	127.997	37.9446	105.28	30.5655	76.7412	55.1432	39.848	342.798
NTM	topgenes	31.0376	102.367	121.076	71.5646	64.4544	117.504	29.8515	143.313	75.0267	123.328	249.982	227.234	39.4944	80.6923	335.543
SORCS1	topgenes	1029.21	153.09	351.019	587.795	108.447	176.256	740.547	72.2036	357.024	187.499	111.346	252.149	133.387	47.8177	22.6718
ATP2A1	topgenes	31.0376	104.212	76.3085	22.5147	7544.24	12.5209	14.9257	9.84595	19.8347	12483.2	13.0995	11.9597	567.081	11.9544	7.25498
CCNB2	topgenes	1.24151	26.7446	19.3315	4.82458	17.3925	7.70517	6.88881	14.2219	15.5228	7.01866	14.1911	15.9462	42.4752	6.97341	107.011
GTSE1	topgenes	13.6566	35.9668	22.3838	7.23687	29.6695	15.4103	13.7776	20.7859	36.2198	13.0347	30.5655	22.9227	54.398	15.9392	116.987
VPREB3	topgenes	4.96602	22.1334	3.05234	16.0819	17.3925	21.1892	1.14813	102.835	2.58713	17.0453	8.733	4.98319	14.1584	7.96961	29.0199
ZDHHC8P1	topgenes	23.5886	5.53336	39.6804	18.4942	5.11543	31.7838	34.444	42.6658	132.806	12.032	9.82462	25.9126	61.8498	121.537	19.9512
TNFAIP6	topgenes	7.44903	34.1224	9.15702	19.2983	123.793	71.2728	8.03694	13.1279	5.17426	138.368	18.5576	14.9496	21.6102	9.96201	105.197
RYR3	topgenes	111.735	82.0782	56.977	42.6171	139.14	131.951	34.444	56.8877	97.4485	423.125	70.9556	104.647	204.924	29.886	20.8581
MYOZ1	topgenes	29.7961	70.0892	176.018	31.3598	3947.07	23.1155	42.481	79.8616	31.0455	3634.66	52.398	37.8723	587.946	61.7645	23.5787
MYOZ2	topgenes	7.44903	11.0667	124.128	16.0819	185.179	12.5209	64.2955	6.56397	6.03663	1066.84	16.3744	8.96975	134.132	22.9126	3.62749
RAB42	topgenes	43.4527	44.2669	26.4536	37.7925	67.5237	59.715	8.03694	52.5117	15.5228	51.136	45.8482	19.9328	88.6762	16.9354	183.188
HLA-G	topgenes	4.96602	60.867	22.3838	15.2778	7.1616	9.63146	5.74067	31.7258	14.6604	4.01066	27.2906	24.916	33.533	8.96581	162.33
EEF1A2	topgenes	11.1735	60.867	185.175	9.64916	3668.79	15.4103	5.74067	60.1697	65.5406	3477.25	26.199	7.97311	1247.43	44.8291	42.623
SCN4A	topgenes	58.3507	21.2112	31.5408	35.3803	299.764	33.7101	32.1478	20.7859	32.7703	459.221	75.3221	26.9092	152.762	46.8215	39.9024
TNFSF14	topgenes	17.3811	226.868	28.4885	49.854	69.5699	59.715	27.5552	143.313	12.9356	51.136	53.4896	79.7311	91.6569	27.8936	297.454
KRT17	topgenes	13.6566	109.745	25.4362	27.3393	18.4156	12.5209	9.18507	82.0496	52.605	16.0427	132.087	70.7613	4.47107	30.8822	44.4368
AQP9	topgenes	12.415	11.9889	15.2617	77.1933	52.1774	33.7101	35.5922	13.1279	16.3851	11.0293	19.6492	9.96638	58.8691	7.96961	148.727
LYPLAL1-AS1	topgenes	86.9053	16.6001	18.314	45.8335	41.9465	46.231	157.294	12.0339	14.6604	7.01866	16.3744	32.8891	43.9655	49.8101	8.16186
ANKRD1	topgenes	4.96602	6.45559	309.304	9.64916	2728.57	2.88944	22.9627	4.37598	14.6604	2161.75	17.466	33.8857	2236.28	7.96961	10.8825
LEFTY1	topgenes	464.323	6.45559	416.136	193.787	320.226	473.868	249.145	35.0078	191.448	15.04	155.011	33.8857	18.6295	70.7303	14.51
KIF20A	topgenes	13.6566	33.2002	27.4711	15.2778	21.4848	26.0049	14.9257	32.8198	43.9812	24.064	26.199	16.9429	70.7919	10.9582	140.565
PODNL1	topgenes	23.5886	43.3447	15.2617	15.2778	80.8238	52.973	5.74067	36.1018	14.6604	72.192	41.4817	27.9059	6.7066	22.9126	36.2749
CD300LB	topgenes	14.8981	74.7004	15.2617	32.968	39.9004	41.4153	21.8146	101.741	11.2109	27.072	16.3744	26.9092	74.5178	6.97341	40.8093
EBF2	topgenes	23.5886	59.9447	40.6979	135.088	199.502	195.519	16.0739	17.5039	39.6693	321.856	48.0315	19.9328	61.8498	53.7949	14.51
CD8B	topgenes	14.8981	188.134	20.3489	76.3892	28.6464	80.9043	16.0739	415.718	3.4495	22.0587	32.7487	42.8554	32.7878	22.9126	431.672
UCP3	topgenes	36.0036	35.0446	18.314	30.5557	158.578	33.7101	43.6291	25.1619	37.9446	299.797	24.0157	25.9126	76.7533	21.9164	21.765
ACTG2	topgenes	9.93204	34.1224	191.28	32.1639	58.3159	52.0099	48.2216	88.6136	106.935	31.0827	27.2906	7.97311	147.545	39.848	1.81375
PEBP4	topgenes	27.3131	15.6779	38.663	30.5557	156.532	20.2261	25.259	17.5039	16.3851	114.304	26.199	7.97311	22.3553	39.848	9.9756
CTHRC1	topgenes	28.5546	81.156	101.745	139.913	1141.76	662.644	16.0739	295.378	49.1554	1443.84	170.293	72.7546	90.9117	95.6353	238.508
SDS	topgenes	9.93204	55.3336	15.2617	17.6901	89.0085	43.3416	3.4444	32.8198	16.3851	21.056	10.9162	14.9496	40.9848	8.96581	123.335
TMEM156	topgenes	16.1396	130.034	14.2443	62.7195	14.3232	38.5258	16.0739	114.869	5.17426	17.0453	65.4975	36.8756	14.1584	12.9506	150.541
CORO6	topgenes	106.769	106.978	122.094	39.4007	1170.41	52.973	36.7403	62.3577	44.8436	875.327	55.6729	24.916	435.929	56.7835	58.9468
MELTF	topgenes	38.4866	76.5448	280.815	77.1933	250.656	126.172	48.2216	101.741	1551.41	172.459	49.1231	80.7277	402.396	328.746	149.634
NCAPG	topgenes	12.415	41.5002	20.3489	17.6901	19.4386	27.9312	9.18507	29.5379	36.2198	9.02399	14.1911	24.916	45.4559	3.98481	196.791
ALOX15B	topgenes	3.72451	19.3668	10.1745	10.4533	30.6926	28.8944	5.74067	19.6919	3.4495	15.04	1.09163	2.98991	23.1005	22.9126	45.3437
SIGLEC8	topgenes	9.93204	60.867	7.12213	32.1639	5.11543	4.81573	3.4444	33.9138	0.862376	14.0373	8.733	12.9563	17.1391	26.8974	155.982
CARNS1	topgenes	62.0752	42.4224	26.4536	25.7311	478.804	38.5258	48.2216	49.2298	17.2475	222.592	60.0394	47.8386	53.6528	54.7911	68.9224
GLDN	topgenes	11.1735	36.8891	50.8723	35.3803	11.254	21.1892	35.5922	32.8198	17.2475	19.0507	20.7409	21.926	42.4752	15.9392	131.497
CDH4	topgenes	26.0716	24.9001	15.2617	12.8655	16.3694	10.5946	11.4813	33.9138	18.1099	17.0453	18.5576	26.9092	11.9229	5.97721	97.0354
MFAP2	topgenes	60.8337	42.4224	80.3783	54.6786	281.349	158.919	21.8146	59.0757	50.0178	265.707	60.0394	92.6874	70.7919	83.6809	79.8048
HTRA3	topgenes	106.769	93.1449	210.611	128.655	795.961	294.723	47.0735	83.1436	64.6782	425.13	82.9635	122.587	122.209	141.461	80.7117
MSS51	topgenes	48.4187	38.7335	26.4536	34.5762	678.306	52.973	20.6664	39.3838	45.7059	579.541	33.8404	51.8252	124.445	18.9278	39.9024
SIRPG	topgenes	7.44903	111.589	7.12213	52.2663	16.3694	76.0885	3.4444	203.483	1.72475	16.0427	41.4817	48.8353	67.8112	11.9544	262.086
SYT1	topgenes	24.8301	58.1003	82.4132	37.7925	54.2236	72.236	28.7034	43.7598	308.731	30.08	22.9241	204.311	116.248	27.8936	79.8048
GGT2	topgenes	13.6566	3.68891	6.10468	21.7106	115.609	111.725	32.1478	4.37598	45.7059	2.00533	28.3822	1.99328	5.96143	0.996201	9.9756
KCNA2	topgenes	16.1396	117.123	25.4362	19.2983	10.2309	24.0786	22.9627	15.3159	15.5228	17.0453	62.2226	29.8991	35.7685	9.96201	92.5011
NCAPH	topgenes	9.93204	30.4335	9.15702	9.64916	43.9927	43.3416	11.4813	32.8198	23.2842	24.064	13.0995	14.9496	49.1818	3.98481	127.869
DLGAP5	topgenes	6.20752	31.3557	10.1745	8.04097	17.3925	16.3735	8.03694	13.1279	22.4218	6.016	14.1911	16.9429	40.2396	9.96201	118.8
LINC00511	topgenes	22.3471	21.2112	22.3838	11.2574	23.531	21.1892	12.6295	22.9739	18.9723	15.04	33.8404	39.8655	25.3361	17.9316	63.4811
CPNE4	topgenes	11.1735	23.0557	47.82	32.968	22.5079	22.1524	199.775	39.3838	10.3485	45.12	29.4739	42.8554	38.7493	44.8291	1.81375
TMIGD3	topgenes	21.1056	12.9112	15.2617	2.41229	37.8542	13.484	9.18507	57.9817	5.17426	28.0746	15.2827	17.9395	50.6721	43.8329	36.2749
MTRNR2L12	topgenes	34.7621	11.9889	23.4013	24.1229	17.3925	29.8575	29.8515	53.6057	25.0089	19.0507	25.1074	20.9294	12.668	172.343	14.51
TMEM45A	topgenes	37.2451	109.745	69.1864	55.4827	223.033	135.804	27.5552	100.647	70.7148	198.528	90.6048	75.7445	72.2823	47.8177	107.011
ARPP21	topgenes	32.2791	10.1445	21.3664	34.5762	190.294	41.4153	41.3328	9.84595	23.2842	192.512	39.2985	43.8521	179.588	24.905	15.4168
P2RY10	topgenes	9.93204	142.945	9.15702	60.3073	11.254	70.3097	16.0739	214.423	0.862376	24.064	36.0236	61.7916	52.1625	12.9506	204.953
CYP2E1	topgenes	29.7961	32.2779	112.937	16.0819	31.7157	36.5995	739.399	324.916	68.1277	25.0667	43.665	59.7983	70.7919	55.7873	24.4856
LRRC17	topgenes	34.7621	37.8113	113.954	62.7195	279.303	171.44	36.7403	86.4256	37.0822	310.826	28.3822	64.7815	47.6914	37.8556	54.4124
TDGF1	topgenes	105.528	20.289	400.874	25.7311	299.764	234.044	53.9623	90.8015	162.127	28.0746	26.199	45.8454	519.389	398.48	193.164
UHRF1	topgenes	4.96602	43.3447	15.2617	9.64916	14.3232	29.8575	9.18507	13.1279	32.7703	31.0827	27.2906	22.9227	46.201	8.96581	216.743
ADCY2	topgenes	40.9697	35.0446	36.6281	36.1844	104.355	26.9681	29.8515	30.6318	14.6604	230.613	45.8482	33.8857	51.4173	13.9468	28.1131
ABCA4	topgenes	40.9697	47.0336	257.414	26.5352	11.254	42.3784	167.628	85.3316	1459.14	63.168	44.7566	120.593	273.48	141.461	146.007
GTF2IP1	topgenes	18.6226	14.7556	715.265	437.429	33.7619	122.32	320.329	17.5039	35.3574	28.0746	22.9241	18.9361	751.885	26.8974	32.6474
IL1RN	topgenes	3.72451	48.878	27.4711	14.4737	45.0158	23.1155	9.18507	33.9138	54.3297	12.032	3.27487	12.9563	49.9269	6.97341	58.0399
ENSG00000250771	topgenes	9.93204	4.61113	16.2791	11.2574	4.09235	7.70517	1.14813	21.8799	7.76139	15.04	9.82462	17.9395	24.5909	4.98101	136.031
SLC30A8	topgenes	38.4866	63.6337	108.867	166.448	67.5237	77.0517	495.994	66.7337	15.5228	400.064	40.3901	102.654	51.4173	68.7379	9.9756
RPL23P8	topgenes	12.415	21.2112	12.2094	28.9475	18.4156	14.4472	11.4813	143.313	13.798	20.0533	15.2827	9.96638	11.9229	81.6885	16.3237
P2RX6	topgenes	62.0752	34.1224	20.3489	24.1229	234.287	18.2998	37.8884	76.5796	12.0733	68.1813	18.5576	37.8723	65.5757	43.8329	16.3237
TYW1B	topgenes	31.0376	21.2112	35.6106	104.533	23.531	31.7838	20.6664	25.1619	27.596	37.0986	25.1074	55.8118	241.438	24.905	47.1574
LAG3	topgenes	6.20752	138.334	23.4013	32.968	54.2236	109.799	17.222	226.457	26.7337	37.0986	25.1074	40.8622	240.693	28.8898	691.037
CLSPN	topgenes	16.1396	42.4224	22.3838	7.23687	24.5541	18.2998	18.3701	15.3159	32.7703	18.048	15.2827	15.9462	43.2203	11.9544	141.472
TRAT1	topgenes	4.96602	147.556	12.2094	41.0089	9.20778	61.6413	11.4813	111.587	0.862376	9.02399	21.8325	37.8723	23.8457	12.9506	212.208
DTL	topgenes	9.93204	35.0446	12.2094	16.0819	14.3232	20.2261	13.7776	29.5379	35.3574	16.0427	19.6492	12.9563	57.3787	8.96581	146.007
TF	topgenes	33.5206	23.9779	47.82	18.4942	22.5079	21.1892	67.7399	87.5196	30.1832	12.032	16.3744	15.9462	70.7919	182.305	3.62749
SYT12	topgenes	13.6566	51.6447	22.3838	35.3803	10.2309	8.66831	9.18507	52.5117	28.4584	17.0453	70.9556	49.8319	17.1391	26.8974	121.521
ANKRD36BP2	topgenes	11.1735	201.045	9.15702	25.7311	4.09235	9.63146	11.4813	43.7598	2.58713	6.016	89.5132	55.8118	74.5178	4.98101	358.215
CDC6	topgenes	19.8641	47.0336	24.4187	24.927	18.4156	14.4472	14.9257	24.0679	35.3574	12.032	25.1074	18.9361	38.0041	18.9278	186.816
EEF1A1P9	topgenes	9.93204	20.289	17.2966	17.6901	10.2309	9.63146	12.6295	189.261	11.2109	19.0507	16.3744	15.9462	8.19696	158.396	16.3237
ENSG00000231683	topgenes	12.415	18.4445	51.8898	69.1523	21.4848	54.8993	296.219	9.84595	13.798	176.469	19.6492	16.9429	55.1432	74.7151	4.53437
MT2P1	topgenes	157.671	130.956	129.216	97.2957	151.417	99.204	150.406	364.3	53.4673	108.288	93.8797	29.8991	79.7341	331.735	78.898
TRGC2	topgenes	16.1396	52.5669	15.2617	38.5966	14.3232	31.7838	19.5183	148.783	1.72475	12.032	20.7409	55.8118	19.3746	7.96961	156.889
CXCR6	topgenes	13.6566	217.646	29.5059	69.9564	35.808	40.4521	20.6664	164.099	1.72475	69.184	67.6807	41.8588	156.487	28.8898	382.7
TCAP	topgenes	50.9017	191.823	467.008	21.7106	4446.33	38.5258	34.444	31.7258	38.8069	9688.76	24.0157	21.926	810.754	54.7911	34.4612
DHRS9	topgenes	8.69053	119.889	32.5583	18.4942	67.5237	66.4571	29.8515	76.5796	14.6604	15.04	10.9162	18.9361	143.074	18.9278	191.35
DUSP26	topgenes	26.0716	33.2002	67.1515	24.927	237.356	17.3366	78.0731	35.0078	33.6327	478.272	26.199	25.9126	70.0467	61.7645	8.16186
TTN	topgenes	43.4527	501.691	1006.25	45.0294	7667.01	139.656	59.703	121.433	59.504	29315	77.5054	72.7546	13139.7	17.9316	83.4323
TRIM54	topgenes	67.0413	26.7446	51.8898	21.7106	1190.87	14.4472	29.8515	18.5979	25.0089	812.16	29.4739	20.9294	419.535	29.886	11.7894
ASPM	topgenes	8.69053	53.4892	22.3838	25.7311	21.4848	25.0418	28.7034	18.5979	58.6416	40.1066	25.1074	25.9126	78.9889	6.97341	241.228
MAMSTR	topgenes	33.5206	18.4445	19.3315	13.6696	227.125	37.5627	28.7034	19.6919	33.6327	84.224	10.9162	23.9193	62.595	23.9088	22.6718
CA3	topgenes	37.2451	153.09	924.859	56.2868	20184.5	24.0786	44.7772	22.9739	18.9723	21393.9	29.4739	28.9025	1713.91	24.905	20.8581
XCR1	topgenes	6.20752	238.857	35.6106	82.0179	18.4156	138.693	27.5552	462.76	7.76139	23.0613	37.1152	217.267	145.31	46.8215	266.621
BTLA	topgenes	13.6566	123.578	21.3664	61.9154	16.3694	113.651	4.59254	307.412	5.17426	15.04	21.8325	27.9059	51.4173	20.9202	254.831
CREB3L3	topgenes	617.028	56.2558	53.9247	94.8834	39.9004	31.7838	50.5179	19.6919	37.0822	78.208	78.597	13.9529	25.3361	69.7341	1.81375
BIRC5	topgenes	17.3811	45.1891	32.5583	18.4942	41.9465	29.8575	17.222	47.0418	50.0178	18.048	21.8325	36.8756	77.4985	17.9316	170.492
APOC3	topgenes	232.161	4.61113	30.5234	65.9359	53.2005	36.5995	55.1104	41.5718	0.862376	32.0853	123.354	28.9025	8.19696	94.6391	5.44124
ANGPTL4	topgenes	985.755	171.534	92.5876	79.6056	106.401	53.9362	21.8146	87.5196	126.769	115.307	37.1152	14.9496	97.6183	491.127	37.1818
MEDAG	topgenes	40.9697	99.6005	90.5527	188.963	451.181	344.806	42.481	105.023	91.4119	382.016	97.1546	86.7075	83.46	112.571	122.428
PI16	topgenes	147.739	143.867	275.728	381.142	855.3	255.234	61.9993	67.8277	81.9257	308.821	127.72	74.7479	78.9889	274.952	129.683
CLEC9A	topgenes	6.20752	84.8449	40.6979	41.813	11.254	29.8575	22.9627	184.885	6.03663	18.048	29.4739	72.7546	36.5137	46.8215	68.0155
SCARA5	topgenes	99.3204	339.379	267.588	688.307	491.082	405.484	71.1843	100.647	96.5861	495.317	120.079	49.8319	130.406	297.864	194.071
JPH1	topgenes	64.5582	48.878	77.3259	47.4417	457.32	57.7888	37.8884	29.5379	66.403	586.56	67.6807	45.8454	146.8	38.8518	30.8337
TXLNB	topgenes	2.48301	72.8559	42.7328	42.6171	331.48	53.9362	11.4813	52.5117	12.0733	712.896	22.9241	20.9294	115.503	7.96961	87.0598
CASQ2	topgenes	48.4187	32.2779	202.472	29.7516	972.955	49.1204	76.925	84.2376	51.7426	1297.45	49.1231	76.7412	329.369	66.7455	13.6031
FLT3	topgenes	132.841	243.468	71.2213	202.632	127.886	309.17	76.925	333.668	3.4495	77.2053	44.7566	114.613	55.8884	40.8442	281.131
GPR68	topgenes	57.1092	169.69	32.5583	96.4916	95.147	85.72	27.5552	138.937	39.6693	100.267	94.9713	89.6975	81.9696	53.7949	223.998
BUB1	topgenes	7.44903	60.867	19.3315	14.4737	14.3232	14.4472	8.03694	24.0679	39.6693	14.0373	31.6571	23.9193	62.595	5.97721	226.718
TNMD	topgenes	81.9393	99.6005	71.2213	148.758	112.54	85.72	35.5922	53.6057	28.4584	355.946	101.521	59.7983	24.5909	54.7911	139.658
LRRN1	topgenes	27.3131	138.334	48.8374	45.0294	199.502	139.656	58.5548	40.4778	67.2653	274.731	81.8718	57.805	45.4559	41.8404	61.6674
FAM111B	topgenes	4.96602	48.878	25.4362	14.4737	19.4386	28.8944	9.18507	22.9739	39.6693	14.0373	25.1074	22.9227	58.8691	12.9506	163.237
NDUFA13	topgenes	54.6262	31.3557	33.5757	15.2778	41.9465	15.4103	32.1478	204.577	39.6693	25.0667	29.4739	27.9059	39.4944	270.967	30.8337
CALCA	topgenes	8.69053	6.45559	51.8898	13.6696	8.18469	4.81573	17.222	10.9399	182.824	3.008	17.466	11.9597	99.1087	50.8063	7.25498
ZFHX4	topgenes	44.6942	83.0004	34.5932	87.6465	219.964	231.155	41.3328	29.5379	246.64	257.685	79.6886	71.758	103.58	20.9202	85.2461
SCEL	topgenes	9.93204	259.146	10.1745	29.7516	1.02309	3.85258	4.59254	120.339	8.62376	5.01333	55.6729	22.9227	14.1584	5.97721	77.0842
SCTR	topgenes	64.5582	57.1781	304.217	49.0499	34.7849	29.8575	76.925	100.647	257.851	57.152	32.7487	167.435	333.095	167.362	346.426
GREM1	topgenes	29.7961	282.201	158.722	32.1639	164.717	123.283	11.4813	73.2976	267.337	104.277	283.822	28.9025	116.248	24.905	15.4168
TNFRSF18	topgenes	2.48301	71.9337	11.1919	20.1024	49.1082	25.0418	5.74067	89.7075	2.58713	7.01866	8.733	26.9092	46.9462	35.8632	146.007
FCRL6	topgenes	22.3471	209.345	25.4362	41.0089	18.4156	37.5627	21.8146	65.6397	2.58713	14.0373	38.2069	41.8588	14.1584	15.9392	230.346
XKR4	topgenes	28.5546	109.745	29.5059	16.0819	28.6464	84.7568	17.222	25.1619	65.5406	27.072	76.4137	53.8185	96.128	23.9088	195.885
FCER1A	topgenes	33.5206	431.602	131.251	365.06	134.024	164.698	137.776	1091.81	34.495	73.1946	157.194	417.591	58.1239	176.328	146.913
SFRP4	topgenes	193.675	887.182	313.374	621.567	6792.27	1949.41	58.5548	338.044	361.336	4902.03	1287.03	251.153	214.611	774.048	615.767
BATF	topgenes	9.93204	89.456	16.2791	37.7925	35.808	40.4521	8.03694	137.843	16.3851	19.0507	20.7409	41.8588	56.6335	21.9164	231.253
VMO1	topgenes	31.0376	33.2002	44.7676	28.9475	260.887	26.0049	35.5922	42.6658	39.6693	30.08	40.3901	24.916	44.7107	36.8594	64.388
ZNF812P	topgenes	9.93204	4.61113	10.1745	21.7106	5.11543	10.5946	10.3332	45.9478	7.76139	17.0453	19.6492	2.98991	8.94214	19.924	57.133
MYH8	topgenes	8.69053	69.167	203.489	95.6875	2156.67	68.3834	247.997	225.363	68.9901	850.261	56.7645	198.331	137.113	315.796	4.53437
SIGLEC16	topgenes	4.96602	11.9889	20.3489	6.43277	26.6002	14.4472	12.6295	22.9739	7.76139	15.04	5.45812	19.9328	15.6487	9.96201	29.9268
NCF1B	topgenes	8.69053	50.7225	23.4013	36.9885	31.7157	36.5995	12.6295	66.7337	11.2109	16.0427	9.82462	24.916	15.6487	18.9278	173.213
CXCR3	topgenes	11.1735	345.835	19.3315	77.1933	48.0851	129.062	27.5552	258.183	3.4495	41.1093	63.3142	85.7109	76.0082	35.8632	431.672
TMEM52	topgenes	72.0073	17.5223	35.6106	24.927	270.095	25.0418	36.7403	25.1619	11.2109	232.619	18.5576	19.9328	28.3168	70.7303	9.9756
DDIT4L	topgenes	112.977	117.123	286.92	69.1523	1195.99	154.103	160.739	131.279	912.394	486.293	104.796	184.378	947.867	303.841	75.2705
TYRP1	topgenes	38.4866	71.9337	71.2213	133.48	71.6161	122.32	354.774	57.9817	140.567	172.459	77.5054	99.6638	232.496	91.6505	11.7894
ANOS1	topgenes	39.7281	52.5669	71.2213	32.1639	127.886	182.035	35.5922	21.8799	46.5683	248.661	73.1389	55.8118	94.6376	35.8632	122.428
KLRG2	topgenes	37.2451	116.201	218.751	80.4097	28.6464	43.3416	21.8146	47.0418	415.665	46.1226	51.3064	120.593	102.089	179.316	107.918
JSRP1	topgenes	44.6942	90.3782	35.6106	32.1639	624.083	12.5209	13.7776	45.9478	9.48614	278.741	38.2069	19.9328	81.2244	27.8936	185.002
TREM2	topgenes	12.415	154.934	29.5059	59.5032	206.663	78.0148	17.222	71.1096	29.3208	43.1146	24.0157	25.9126	148.29	43.8329	239.415
TMEM207	topgenes	57.1092	10.1445	186.193	209.065	151.417	206.113	402.995	115.963	124.182	198.528	45.8482	55.8118	121.464	276.944	1.81375
P2RX5	topgenes	7.44903	94.9894	15.2617	52.2663	61.3852	138.693	4.59254	216.611	2.58713	41.1093	30.5655	17.9395	29.8071	30.8822	233.066
PCP4	topgenes	68.2828	88.5338	191.28	102.12	54.2236	34.6733	74.6287	218.799	343.226	570.517	162.652	98.6672	46.9462	117.552	44.4368
CH25H	topgenes	3.72451	78.3893	41.7153	17.6901	28.6464	13.484	17.222	24.0679	32.7703	8.02133	10.9162	44.8487	61.8498	7.96961	93.4079
NQO2-AS1	topgenes	12.415	4.61113	4.06979	9.64916	15.3463	5.77888	4.59254	44.8538	2.58713	11.0293	39.2985	0.996638	46.201	122.533	1.81375
CSTA	topgenes	4.96602	64.5559	22.3838	61.9154	32.7388	18.2998	9.18507	191.449	6.89901	29.0773	25.1074	19.9328	29.0619	17.9316	138.752
HBA1	topgenes	115.46	37.8113	93.6051	308.773	140.163	28.8944	41.3328	241.773	50.0178	125.333	69.864	32.8891	63.3401	110.578	51.6918
CD244	topgenes	12.415	112.512	33.5757	55.4827	20.4617	26.0049	24.1108	95.1775	7.76139	19.0507	21.8325	62.7882	38.7493	11.9544	165.958
PDCD1	topgenes	23.5886	105.134	10.1745	48.2458	25.5772	55.8625	30.9996	184.885	4.31188	13.0347	43.665	28.9025	84.2051	51.8025	530.521
IGF2	topgenes	86.9053	166.923	64.0991	151.17	117.655	398.742	18.3701	31.7258	401.867	474.261	76.4137	52.8218	126.68	182.305	62.5742
EOMES	topgenes	14.8981	300.646	17.2966	97.2957	43.9927	74.1622	35.5922	121.433	6.89901	21.056	41.4817	65.7781	54.398	24.905	406.279
CCR7	topgenes	21.1056	218.568	28.4885	160.015	64.4544	264.865	16.0739	774.548	8.62376	45.12	60.0394	60.7949	57.3787	62.7607	325.567
MYBL2	topgenes	4.96602	61.7892	11.1919	9.64916	41.9465	43.3416	9.18507	79.8616	17.2475	15.04	24.0157	34.8823	43.2203	11.9544	399.024
SLC44A5	topgenes	131.6	55.3336	53.9247	60.3073	149.371	161.809	261.775	17.5039	175.062	33.088	10.9162	76.7412	127.425	19.924	180.468
ASB2	topgenes	24.8301	144.79	54.9421	62.7195	135.047	48.1573	40.1847	204.577	24.1465	692.842	46.9399	91.6907	206.414	40.8442	188.63
FER1L4	topgenes	84.4223	462.036	40.6979	78.8015	31.7157	33.7101	33.2959	114.869	100.036	11.0293	100.429	65.7781	81.2244	73.7189	585.84
FCRL1	topgenes	12.415	75.6226	3.05234	43.4212	5.11543	105.946	5.74067	171.757	2.58713	27.072	38.2069	34.8823	27.5716	16.9354	176.84
CHI3L2	topgenes	24.8301	103.289	51.8898	45.8335	26.6002	28.8944	18.3701	82.0496	8.62376	14.0373	51.3064	30.8958	24.5909	52.7987	333.729
PDE1B	topgenes	126.633	125.423	109.884	72.3687	84.9162	88.6094	41.3328	124.715	88.8247	70.1866	82.9635	128.566	123.7	72.7227	160.517
ASS1P13	topgenes	29.7961	3.68891	21.3664	33.7721	37.8542	17.3366	17.222	83.1436	7.76139	26.0693	17.466	10.963	8.94214	177.324	2.72062
IL18RAP	topgenes	17.3811	130.956	18.314	57.0909	23.531	40.4521	18.3701	95.1775	6.03663	17.0453	25.1074	32.8891	40.9848	23.9088	148.727
CD40LG	topgenes	14.8981	123.578	12.2094	53.0704	5.11543	67.4202	16.0739	167.381	1.72475	20.0533	27.2906	53.8185	61.8498	24.905	135.124
MMP25	topgenes	26.0716	169.69	18.314	73.1728	23.531	52.973	16.0739	74.3916	6.03663	14.0373	20.7409	63.7849	59.6142	32.8746	261.179
GMNC	topgenes	230.92	80.2337	149.565	67.5441	193.363	221.524	148.109	24.0679	181.099	451.2	314.388	121.59	151.271	68.7379	121.521
NRIP3	topgenes	38.4866	37.8113	62.0642	20.9065	48.0851	27.9312	14.9257	29.5379	35.3574	65.1733	19.6492	28.9025	57.3787	33.8708	48.9712
ADGRG5	topgenes	22.3471	163.234	39.6804	49.0499	24.5541	39.489	32.1478	111.587	6.03663	20.0533	54.5812	58.8017	29.8071	33.8708	214.022
CAMK2A	topgenes	63.3167	45.1891	68.1689	37.7925	314.088	57.7888	129.739	18.5979	55.1921	631.68	32.7487	61.7916	106.56	41.8404	7.25498
ARL11	topgenes	8.69053	73.7781	44.7676	49.0499	22.5079	42.3784	9.18507	91.8955	15.5228	13.0347	20.7409	18.9361	58.1239	29.886	170.492
THEMIS	topgenes	13.6566	211.19	14.2443	95.6875	34.7849	77.0517	26.4071	140.031	4.31188	29.0773	64.4059	75.7445	53.6528	11.9544	327.381
CD163L1	topgenes	192.433	478.636	62.0642	202.632	199.502	257.16	83.8138	295.378	89.6871	139.371	92.7881	281.052	284.658	59.7721	581.306
ASF1B	topgenes	21.1056	63.6337	35.6106	16.886	46.0389	23.1155	19.5183	51.4177	49.1554	22.0587	29.4739	19.9328	76.7533	29.886	212.208
REG1A	topgenes	230.92	83.0004	225.873	172.077	26.6002	72.236	28.7034	29.5379	28.4584	122.325	1330.69	19.9328	8.94214	8.96581	131.497
C1QTNF3	topgenes	103.045	89.456	169.914	98.9039	480.851	334.212	63.1474	97.3655	133.668	569.514	184.485	113.617	118.483	94.6391	167.772
GDNF-AS1	topgenes	232.161	6.45559	19.3315	70.7605	53.2005	99.204	22.9627	8.75196	34.495	29.0773	77.5054	38.8689	19.3746	44.8291	9.9756
CD1E	topgenes	11.1735	284.046	78.3434	155.191	31.7157	106.909	48.2216	386.18	4.31188	36.096	43.665	127.57	21.6102	34.867	115.173
KCNA3	topgenes	7.44903	298.801	7.12213	69.9564	3.06926	68.3834	35.5922	99.5535	6.03663	22.0587	65.4975	73.7512	60.3594	15.9392	356.401
FCGR3B	topgenes	28.5546	26.7446	21.3664	235.6	16.3694	11.5578	11.4813	33.9138	11.2109	14.0373	16.3744	62.7882	18.6295	27.8936	119.707
ADPRHL1	topgenes	43.4527	40.578	98.6923	40.2048	600.552	41.4153	61.9993	37.1958	76.7515	1146.05	37.1152	33.8857	402.396	43.8329	31.7406
AK1	topgenes	72.0073	94.9894	92.5876	58.6991	554.513	63.5676	71.1843	100.647	74.1644	256.683	56.7645	84.7143	123.7	87.6657	87.0598
IL2RA	topgenes	19.8641	146.634	29.5059	53.0704	47.062	91.4989	21.8146	140.031	27.596	75.2	49.1231	84.7143	241.438	51.8025	354.587
SLAMF1	topgenes	23.5886	224.101	20.3489	87.6465	24.5541	109.799	27.5552	240.679	3.4495	39.104	41.4817	71.758	122.954	20.9202	305.616
PKP3	topgenes	47.1772	64.5559	107.849	30.5557	37.8542	32.747	33.2959	55.7937	120.733	35.0933	51.3064	91.6907	67.066	66.7455	101.57
PELATON	topgenes	12.415	26.7446	21.3664	32.968	71.6161	43.3416	9.18507	67.8277	12.0733	34.0906	15.2827	25.9126	84.2051	27.8936	59.8536
HBA2	topgenes	206.09	108.823	221.803	1153.07	528.936	109.799	144.665	393.838	170.75	408.085	227.058	72.7546	203.434	235.103	146.913
SIT1	topgenes	19.8641	265.601	24.4187	129.46	49.1082	93.4252	16.0739	580.911	2.58713	35.0933	29.4739	52.8218	82.7148	81.6885	352.774
CAPN8	topgenes	9.93204	28.589	23.4013	53.0704	8.18469	3.85258	12.6295	120.339	181.099	9.02399	49.1231	161.455	5.96143	28.8898	56.2261
FABP5	topgenes	50.9017	83.0004	68.1689	86.0383	376.496	145.435	14.9257	82.0496	99.1733	127.339	40.3901	64.7815	175.862	23.9088	188.63
KIF11	topgenes	22.3471	88.5338	42.7328	55.4827	51.1543	47.1942	55.1104	37.1958	110.384	79.2106	78.597	81.7244	122.954	40.8442	284.758
LPA	topgenes	249.542	17.5223	42.7328	240.425	41.9465	48.1573	26.4071	43.7598	17.2475	112.299	36.0236	28.9025	2.23553	103.605	2.72062
SRL	topgenes	69.5243	84.8449	179.071	36.9885	784.707	30.8207	55.1104	64.5457	93.999	1642.37	68.7724	36.8756	359.176	78.6999	31.7406
UBASH3A	topgenes	14.8981	198.279	13.2268	65.9359	18.4156	58.7519	25.259	171.757	6.89901	23.0613	61.131	98.6672	73.0275	25.9012	289.293
PLA2G7	topgenes	7.44903	72.8559	9.15702	41.0089	109.47	123.283	6.88881	143.313	18.9723	41.1093	8.733	15.9462	166.175	13.9468	386.328
ERFE	topgenes	22.3471	246.235	85.4655	78.8015	43.9927	24.0786	39.0366	78.7676	52.605	41.1093	69.864	49.8319	62.595	102.609	228.532
HLA-DOB	topgenes	6.20752	115.278	17.2966	54.6786	15.3463	49.1204	21.8146	179.415	12.9356	27.072	53.4896	54.8151	42.4752	37.8556	264.807
MIR193BHG	topgenes	78.2148	21.2112	36.6281	65.9359	446.066	76.0885	35.5922	15.3159	31.9079	168.448	28.3822	31.8924	74.5178	16.9354	29.0199
ACHE	topgenes	34.7621	173.379	70.2038	82.822	571.905	45.2679	92.9989	175.039	44.8436	354.944	58.9477	90.6941	172.881	119.544	125.148
PGAM2	topgenes	54.6262	30.4335	105.814	47.4417	578.044	40.4521	32.1478	54.6997	61.2287	809.152	22.9241	100.66	56.6335	67.7417	6.34811
CLDN14	topgenes	18.6226	43.3447	503.636	52.2663	63.4314	39.489	113.665	206.765	104.348	40.1066	52.398	125.576	153.507	887.615	60.7605
COL25A1	topgenes	49.6602	57.1781	103.78	68.3482	62.4083	90.5357	29.8515	27.3499	315.63	52.1386	65.4975	261.119	212.376	37.8556	69.8292
ALDH1L2	topgenes	52.1432	282.201	71.2213	128.655	182.109	321.691	29.8515	82.0496	97.4485	438.165	121.17	116.607	75.263	51.8025	379.98
CXCL2	topgenes	13.6566	38.7335	14.2443	7.23687	29.6695	13.484	3.4444	16.4099	7.76139	9.02399	8.733	20.9294	33.533	22.9126	48.9712
TNNC1	topgenes	79.4563	154.012	548.404	117.398	3114.28	54.8993	56.2586	89.7075	71.5772	6856.23	70.9556	53.8185	1107.33	125.521	12.6962
CREB3L1	topgenes	83.1808	106.978	77.3259	69.1523	382.634	355.401	30.9996	68.9216	105.21	421.12	102.613	78.7344	131.897	94.6391	77.9911
CLEC5A	topgenes	7.44903	23.0557	41.7153	16.0819	13.3001	20.2261	12.6295	51.4177	12.9356	34.0906	54.5812	55.8118	17.1391	30.8822	120.614
TNFRSF11A	topgenes	16.1396	94.9894	52.9072	65.1318	64.4544	85.72	51.666	83.1436	76.7515	60.16	58.9477	51.8252	111.777	29.886	155.982
PTX3	topgenes	6.20752	33.2002	9.15702	36.1844	45.0158	41.4153	11.4813	27.3499	26.7337	51.136	21.8325	23.9193	42.4752	18.9278	43.5299
NELL2	topgenes	27.3131	199.201	8.13957	214.694	23.531	130.025	30.9996	400.402	12.9356	55.1466	99.3378	93.684	88.6762	71.7265	447.088
ANK1	topgenes	59.5922	107.901	118.024	41.0089	1120.28	70.3097	44.7772	100.647	61.2287	841.237	96.063	54.8151	188.53	55.7873	120.614
SLA2	topgenes	7.44903	201.045	21.3664	74.781	19.4386	64.5308	29.8515	215.517	10.3485	42.112	40.3901	64.7815	70.7919	31.8784	292.013
RAB7B	topgenes	28.5546	109.745	51.8898	54.6786	192.34	180.108	12.6295	211.141	55.1921	161.429	49.1231	74.7479	156.487	52.7987	150.541
OSR1	topgenes	137.807	74.7004	61.0468	108.553	292.603	304.354	60.8511	49.2298	54.3297	326.869	56.7645	33.8857	34.2782	103.605	48.9712
UBD	topgenes	3.72451	47.9558	1.01745	13.6696	2.04617	16.3735	5.74067	18.5979	6.03663	9.02399	5.45812	16.9429	36.5137	8.96581	102.477
RBP7	topgenes	120.426	51.6447	316.426	89.2547	185.179	87.6463	30.9996	317.258	150.916	73.1946	56.7645	147.502	173.626	264.99	67.1086
PI15	topgenes	7.44903	58.1003	24.4187	18.4942	22.5079	347.696	17.222	32.8198	55.1921	123.328	48.0315	47.8386	29.0619	9.96201	42.623
THBS4	topgenes	44.6942	129.112	130.233	406.873	7628.13	2071.73	58.5548	65.6397	62.9535	9968.51	92.7881	228.23	439.655	138.472	80.7117
TLR10	topgenes	12.415	175.223	21.3664	69.9564	29.6695	119.43	16.0739	214.423	3.4495	29.0773	67.6807	46.842	45.4559	43.8329	273.876
RRM2	topgenes	28.5546	48.878	21.3664	44.2253	63.4314	37.5627	39.0366	35.0078	62.0911	36.096	44.7566	31.8924	89.4214	32.8746	325.567
GZMM	topgenes	11.1735	198.279	11.1919	73.1728	34.7849	67.4202	16.0739	261.465	1.72475	25.0667	36.0236	57.805	44.7107	36.8594	249.39
IGKV2-24	topgenes	23.5886	251.768	3.05234	33.7721	2.04617	2.88944	4.59254	109.399	1.72475	6.016	34.932	127.57	76.7533	1.9924	222.184
FNDC1	topgenes	64.5582	60.867	120.059	310.381	1056.85	2111.22	72.3325	41.5718	139.705	2364.29	355.87	133.55	188.53	48.8139	152.355
LILRA5	topgenes	7.44903	24.9001	14.2443	12.8655	34.7849	14.4472	6.88881	71.1096	6.89901	20.0533	12.0079	16.9429	27.5716	13.9468	54.4124
TMEM105	topgenes	171.328	4.61113	21.3664	59.5032	38.8773	32.747	36.7403	6.56397	57.7792	33.088	41.4817	19.9328	5.21625	63.7569	0.906873
TMEM233	topgenes	42.2112	16.6001	20.3489	30.5557	254.749	42.3784	11.4813	33.9138	25.0089	63.168	49.1231	58.8017	57.3787	34.867	31.7406
CD19	topgenes	11.1735	141.101	11.1919	61.9154	30.6926	96.3146	5.74067	343.514	2.58713	44.1173	46.9399	23.9193	27.5716	66.7455	368.19
GZMA	topgenes	42.2112	530.28	62.0642	137.501	77.7546	75.1254	56.2586	493.392	12.0733	65.1733	89.5132	76.7412	210.885	63.7569	631.184
MIR155HG	topgenes	9.93204	62.7114	12.2094	21.7106	31.7157	12.5209	18.3701	84.2376	7.76139	16.0427	17.466	17.9395	28.3168	19.924	134.217
SH2D1A	topgenes	13.6566	217.646	14.2443	96.4916	32.7388	74.1622	14.9257	206.765	2.58713	35.0933	54.5812	55.8118	64.8305	20.9202	352.774
FCRLA	topgenes	8.69053	119.889	2.03489	28.9475	28.6464	65.4939	3.4444	264.747	0.862376	20.0533	27.2906	7.97311	19.3746	35.8632	224.905
TRIM7	topgenes	48.4187	36.8891	37.6455	41.0089	345.803	26.0049	26.4071	48.1358	30.1832	163.435	29.4739	44.8487	59.6142	69.7341	22.6718
MROH2A	topgenes	270.648	17.5223	28.4885	30.5557	103.332	99.204	83.8138	9.84595	56.9168	29.0773	38.2069	49.8319	31.2975	21.9164	1.81375
COL8A2	topgenes	32.2791	252.69	121.076	127.047	435.835	542.251	68.8881	204.577	138.843	533.418	160.469	198.331	64.0853	108.586	380.887
SFN	topgenes	19.8641	72.8559	44.7676	34.5762	26.6002	16.3735	14.9257	89.7075	50.0178	13.0347	49.1231	40.8622	61.8498	47.8177	134.217
LINC02732	topgenes	17.3811	7.37781	22.3838	110.161	15.3463	26.9681	132.035	25.1619	12.0733	62.1653	29.4739	27.9059	19.3746	53.7949	7.25498
TPX2	topgenes	22.3471	69.167	52.9072	24.927	79.8007	45.2679	29.8515	62.3577	95.7238	33.088	45.8482	51.8252	131.151	22.9126	301.082
LAMP3	topgenes	17.3811	154.012	23.4013	82.0179	35.808	117.504	35.5922	135.655	25.0089	44.1173	37.1152	50.8286	51.4173	22.9126	299.268
CCL13	topgenes	4.96602	40.578	35.6106	27.3393	161.648	30.8207	4.59254	65.6397	34.495	13.0347	17.466	25.9126	456.049	15.9392	41.7162
ZBP1	topgenes	14.8981	299.724	19.3315	72.3687	31.7157	65.4939	16.0739	213.329	6.89901	20.0533	46.9399	53.8185	73.7726	26.8974	594.909
MEI1	topgenes	43.4527	216.723	24.4187	70.7605	28.6464	34.6733	16.0739	229.739	18.9723	22.0587	55.6729	61.7916	40.9848	44.8291	428.044
MILR1	topgenes	43.4527	126.345	52.9072	77.9974	86.9624	102.093	19.5183	175.039	35.3574	56.1493	48.0315	68.7681	134.132	56.7835	291.106
PHLDA2	topgenes	17.3811	66.4003	44.7676	24.1229	33.7619	24.0786	18.3701	107.211	30.1832	21.056	40.3901	57.805	64.8305	39.848	69.8292
ADAM33	topgenes	232.161	132.801	231.978	281.434	786.754	496.983	50.5179	189.261	206.97	369.984	121.17	164.445	91.6569	228.13	58.9468
ATP1A2	topgenes	342.655	142.023	453.781	147.954	1150.97	138.693	197.479	107.211	112.109	2255	211.775	243.18	1079.76	144.449	56.2261
DDTL	topgenes	53.3847	31.3557	26.4536	99.708	12.277	1.92629	48.2216	21.8799	142.292	182.485	31.6571	23.9193	2.23553	3.98481	5.44124
IGHV3-74	topgenes	18.6226	1766.06	5.08723	41.813	1.02309	5.77888	8.03694	262.559	12.0733	4.01066	157.194	83.7176	265.283	22.9126	1538.96
LY9	topgenes	27.3131	287.735	11.1919	168.86	33.7619	120.393	20.6664	299.755	8.62376	41.1093	52.398	81.7244	55.8884	44.8291	357.308
CEP128	topgenes	37.2451	165.079	55.9596	65.1318	33.7619	62.6045	71.1843	80.9556	68.1277	70.1866	78.597	77.7378	76.7533	47.8177	293.827
COL18A1-AS1	topgenes	130.358	30.4335	74.2736	174.489	103.332	100.167	216.997	31.7258	56.9168	224.597	186.668	131.556	44.7107	99.6201	0.906873
LDB3	topgenes	152.705	83.0004	247.239	20.9065	3635.03	33.7101	88.4063	76.5796	59.504	4247.29	64.4059	81.7244	740.707	66.7455	45.3437
MDFI	topgenes	63.3167	95.9116	114.971	104.533	290.557	103.057	28.7034	63.4517	68.9901	136.363	43.665	61.7916	61.1046	70.7303	92.5011
CACNB1	topgenes	79.4563	106.056	95.64	70.7605	776.523	90.5357	41.3328	109.399	83.6505	677.802	77.5054	113.617	218.337	85.6733	155.982
LAX1	topgenes	37.2451	477.714	19.3315	112.574	14.3232	106.909	22.9627	210.047	7.76139	42.112	105.888	90.6941	82.7148	28.8898	1010.26
S100A8	topgenes	14.8981	40.578	21.3664	280.63	105.378	18.2998	9.18507	319.446	17.2475	10.0267	13.0995	31.8924	301.797	47.8177	195.885
SLC2A4	topgenes	91.8713	59.0225	121.076	82.822	220.987	44.3047	59.703	91.8955	83.6505	470.25	49.1231	120.593	116.248	78.6999	35.3681
RERGL	topgenes	147.739	139.256	289.972	81.2138	32.7388	73.1991	82.6657	509.801	60.3663	60.16	109.162	162.452	129.661	104.601	50.7849
ZNF831	topgenes	22.3471	205.657	20.3489	110.965	13.3001	167.587	26.4071	249.431	6.89901	42.112	50.2147	106.64	103.58	25.9012	407.186
CCL3	topgenes	3.72451	70.0892	15.2617	16.886	70.593	24.0786	16.0739	3.28198	7.76139	8.02133	7.64137	23.9193	49.9269	10.9582	109.732
GXYLT2	topgenes	42.2112	111.589	53.9247	119.81	156.532	191.666	40.1847	97.3655	40.5317	315.84	76.4137	87.7042	99.1087	32.8746	104.29
GAL3ST4	topgenes	45.9357	207.501	65.1166	98.9039	140.163	97.2777	47.0735	84.2376	37.0822	102.272	63.3142	79.7311	125.935	71.7265	324.661
LOC574538	topgenes	116.701	8.30004	9.15702	42.6171	24.5541	16.3735	40.1847	6.56397	9.48614	34.0906	108.071	28.9025	12.668	20.9202	3.62749
HLA-H	topgenes	127.875	460.191	91.5702	69.1523	91.0547	85.72	249.145	746.104	57.7792	263.701	339.495	34.8823	102.089	718.261	886.922
KCNN4	topgenes	24.8301	180.756	23.4013	88.4506	107.424	106.909	29.8515	237.397	24.1465	30.08	60.0394	78.7344	67.066	91.6505	215.836
CST7	topgenes	13.6566	366.124	47.82	94.8834	66.5006	75.1254	41.3328	234.115	7.76139	70.1866	50.2147	92.6874	103.58	58.7759	432.579
FNDC4	topgenes	57.1092	127.267	206.542	100.512	110.493	84.7568	63.1474	129.091	53.4673	124.331	72.0472	62.7882	114.757	165.369	80.7117
ZBTB16	topgenes	698.967	178.912	598.259	796.86	68.5468	1777	897.841	997.723	177.649	413.098	1079.62	205.308	133.387	1048	824.348
GFI1	topgenes	17.3811	156.779	19.3315	81.2138	19.4386	68.3834	13.7776	105.023	6.03663	26.0693	39.2985	55.8118	51.4173	24.905	292.92
MYH3	topgenes	106.769	49.8002	115.989	53.0704	3789.51	79.9411	72.3325	62.3577	66.403	4010.66	56.7645	66.7748	166.175	52.7987	70.7361
TNFRSF13C	topgenes	23.5886	156.779	12.2094	45.0294	43.9927	145.435	13.7776	326.01	2.58713	20.0533	60.0394	24.916	34.2782	70.7303	233.066
CRTAM	topgenes	3.72451	120.812	21.3664	33.7721	25.5772	52.973	12.6295	85.3316	7.76139	36.096	25.1074	37.8723	25.3361	14.943	162.33
FLJ16779	topgenes	218.505	104.212	108.867	121.419	96.1701	202.261	49.3698	13.1279	50.8802	74.1973	385.344	70.7613	42.4752	58.7759	152.355
FABP4	topgenes	290.512	376.269	171.948	951.246	845.069	172.403	20.6664	100.647	169.026	231.616	80.7802	51.8252	875.584	53.7949	91.5942
CLEC12A	topgenes	13.6566	71.0115	51.8898	87.6465	46.0389	48.1573	22.9627	201.295	19.8347	41.1093	21.8325	65.7781	44.7107	18.9278	263.9
FANCA	topgenes	54.6262	106.056	48.8374	64.3277	101.286	84.7568	214.701	109.399	73.302	32.0853	56.7645	68.7681	78.2437	67.7417	416.255
BCL2A1	topgenes	8.69053	81.156	26.4536	65.9359	92.0778	51.0467	3.4444	181.603	6.89901	30.08	15.2827	24.916	49.1818	19.924	180.468
RPL3P2	topgenes	45.9357	87.6115	60.0293	69.9564	53.2005	31.7838	52.8142	609.355	28.4584	65.1733	43.665	33.8857	36.5137	426.374	68.9224
CABP1	topgenes	68.2828	59.0225	301.164	86.8424	281.349	186.85	675.103	119.245	255.263	210.56	67.6807	128.566	402.396	424.382	29.9268
DES	topgenes	252.025	638.181	2261.78	106.945	16678.4	58.7519	419.069	385.086	892.559	27160.2	193.218	76.7412	7740.16	110.578	19.9512
S1PR4	topgenes	29.7961	164.156	47.82	143.129	71.6161	111.725	29.8515	472.606	9.48614	47.1253	43.665	75.7445	75.263	58.7759	304.709
IRF4	topgenes	55.8677	1412.85	30.5234	131.068	31.7157	122.32	28.7034	486.828	12.9356	37.0986	124.445	152.486	155.742	41.8404	1840.95
PTPN22	topgenes	17.3811	270.212	33.5757	110.161	54.2236	116.541	26.4071	215.517	21.5594	51.136	77.5054	103.65	160.213	20.9202	398.117
TXNDC5	topgenes	67.0413	318.168	100.727	82.0179	53.2005	58.7519	86.1101	101.741	80.201	82.2186	81.8718	91.6907	106.56	92.6467	495.153
MT1H	topgenes	2963.47	984.016	2394.05	1348.47	2752.1	1457.24	2160.79	782.206	635.571	1592.23	492.323	318.924	845.032	2201.6	108.825
RGS4	topgenes	50.9017	92.2227	90.5527	78.8015	86.9624	73.1991	35.5922	189.261	63.8158	89.2373	72.0472	97.6706	70.7919	39.848	86.153
CAMK2B	topgenes	67.0413	57.1781	72.2387	77.1933	484.943	59.715	72.3325	43.7598	46.5683	359.957	96.063	65.7781	157.233	88.6619	20.8581
ECEL1	topgenes	109.252	35.9668	309.304	152.778	505.405	408.374	88.4063	138.937	1026.23	27.072	315.48	19.9328	304.778	129.506	4.53437
VNN2	topgenes	37.2451	140.178	49.8549	117.398	49.1082	62.6045	55.1104	122.527	61.2287	47.1253	70.9556	70.7613	165.43	57.7797	607.605
SLC17A9	topgenes	69.5243	317.246	75.291	69.9564	133.001	136.767	95.2952	272.405	52.605	78.208	72.0472	96.6739	112.522	374.572	836.137
ZNF469	topgenes	17.3811	144.79	45.7851	49.854	149.371	299.538	32.1478	73.2976	56.9168	326.869	117.895	68.7681	92.4021	50.8063	193.164
LINC00861	topgenes	22.3471	215.801	8.13957	152.778	24.5541	193.592	40.1847	160.817	13.798	29.0773	50.2147	84.7143	90.9117	37.8556	253.018
SGCA	topgenes	49.6602	31.3557	73.2562	28.9475	534.051	18.2998	74.6287	31.7258	21.5594	365.973	29.4739	26.9092	169.901	20.9202	13.6031
PROX1	topgenes	57.1092	19.3668	338.81	58.6991	64.4544	101.13	226.182	62.3577	1234.92	113.301	65.4975	150.492	489.582	154.411	87.0598
TIGIT	topgenes	3.72451	181.679	24.4187	69.1523	34.7849	134.84	8.03694	410.248	5.17426	30.08	64.4059	85.7109	86.4407	41.8404	503.315
IGHV3-30	topgenes	63.3167	1006.15	4.06979	57.895	4.09235	4.81573	6.88881	166.287	0.862376	2.00533	266.356	122.587	10.4325	2.9886	10758.2
PGF	topgenes	114.218	102.367	176.018	72.3687	196.433	107.872	63.1474	145.501	76.7515	52.1386	133.178	120.593	149.781	130.502	80.7117
CD3D	topgenes	17.3811	352.291	35.6106	189.767	86.9624	145.435	35.5922	970.373	8.62376	33.088	60.0394	119.597	116.993	70.7303	530.521
CTD-3080P12.3	topgenes	1015.55	50.7225	287.937	217.106	802.1	622.192	241.108	83.1436	68.1277	398.058	123.354	82.721	39.4944	415.416	42.623
NCMAP	topgenes	70.7658	114.356	81.3957	114.182	99.2394	75.1254	47.0735	99.5535	96.5861	189.504	292.555	200.324	78.9889	52.7987	329.195
VGLL3	topgenes	70.7658	124.501	112.937	79.6056	191.317	232.118	97.5914	78.7676	247.502	305.813	76.4137	122.587	181.823	55.7873	60.7605
CD27	topgenes	28.5546	439.902	20.3489	139.913	62.4083	153.14	14.9257	750.48	8.62376	42.112	86.2383	89.6975	98.3635	55.7873	438.02
FCGR1A	topgenes	17.3811	71.9337	48.8374	22.5147	74.6853	52.973	28.7034	87.5196	19.8347	42.112	36.0236	34.8823	125.935	13.9468	405.372
TNFAIP8L2	topgenes	21.1056	175.223	59.0119	116.594	93.1009	50.0836	27.5552	310.694	19.8347	42.112	55.6729	90.6941	94.6376	68.7379	235.787
ADORA3	topgenes	23.5886	98.6783	80.3783	79.6056	45.0158	61.6413	45.9254	176.133	5.17426	45.12	31.6571	24.916	50.6721	95.6353	247.576
TSPAN32	topgenes	33.5206	199.201	31.5408	128.655	40.9235	108.835	20.6664	282.251	10.3485	18.048	45.8482	69.7647	45.4559	70.7303	229.439
TNFRSF9	topgenes	1.24151	33.2002	6.10468	12.0615	38.8773	39.489	19.5183	118.151	4.31188	40.1066	26.199	56.8084	44.7107	16.9354	140.565
LCN2	topgenes	12.415	102.367	238.082	55.4827	35.808	12.5209	32.1478	105.023	27.596	40.1066	85.1467	40.8622	211.631	109.582	214.929
PARP15	topgenes	17.3811	231.479	30.5234	169.664	59.339	268.718	28.7034	231.927	13.798	34.0906	78.597	114.613	139.348	39.848	350.96
SLC4A11	topgenes	220.988	201.968	502.619	165.644	150.394	200.334	160.739	138.937	1220.26	116.309	140.82	229.227	301.797	514.04	167.772
GPR174	topgenes	22.3471	286.813	26.4536	105.337	27.6233	159.882	48.2216	287.721	8.62376	35.0933	69.864	103.65	103.58	44.8291	388.142
MOGAT3	topgenes	36.0036	19.3668	53.9247	76.3892	36.8311	12.5209	56.2586	112.681	14.6604	90.2399	19.6492	217.267	58.1239	194.259	4.53437
BRINP1	topgenes	47.1772	152.167	206.542	168.86	16.3694	40.4521	280.145	36.1018	97.4485	204.544	84.0551	199.328	35.0234	101.613	25.3924
BPI	topgenes	22.3471	7.37781	21.3664	123.027	20.4617	26.0049	267.515	103.929	24.1465	113.301	24.0157	61.7916	9.68732	208.206	16.3237
DUSP4	topgenes	48.4187	184.445	77.3259	83.6261	94.124	108.835	40.1847	131.279	67.2653	106.283	130.995	118.6	147.545	42.8366	493.339
TNNI1	topgenes	59.5922	169.69	382.56	52.2663	3648.33	52.973	65.4437	47.0418	45.7059	7344.53	111.346	48.8353	965.006	84.6771	25.3924
CD28	topgenes	38.4866	212.112	66.134	158.407	104.355	225.376	30.9996	406.966	42.2564	69.184	75.3221	116.607	236.221	45.8253	429.858
LINC00649	topgenes	72.0073	203.812	38.663	249.27	41.9465	208.04	70.0362	158.629	31.9079	61.1626	62.2226	61.7916	93.8924	44.8291	289.293
PCED1B-AS1	topgenes	37.2451	276.668	51.8898	127.851	78.7777	120.393	34.444	537.151	13.798	39.104	58.9477	80.7277	126.68	77.7037	427.137
TBX21	topgenes	37.2451	227.79	16.2791	61.1114	37.8542	59.715	22.9627	166.287	3.4495	27.072	44.7566	65.7781	85.6955	47.8177	308.337
OGN	topgenes	130.358	344.913	391.717	339.329	1525.42	1409.08	177.961	121.433	125.045	2472.57	152.827	64.7815	145.31	152.419	114.266
TPSB2	topgenes	104.286	151.245	221.803	243.641	14.3232	8.66831	33.2959	227.551	41.3941	51.136	229.241	97.6706	55.1432	103.605	191.35
GZMB	topgenes	16.1396	91.3004	30.5234	114.986	26.6002	68.3834	16.0739	224.269	4.31188	15.04	31.6571	81.7244	110.286	36.8594	351.867
LINC00926	topgenes	65.7998	71.0115	21.3664	110.161	70.593	178.182	39.0366	306.318	39.6693	51.136	60.0394	59.7983	67.8112	90.6543	270.248
SLC38A4	topgenes	307.893	37.8113	92.5876	77.1933	106.401	93.4252	44.7772	37.1958	156.952	222.592	31.6571	61.7916	128.171	102.609	30.8337
FCRL5	topgenes	31.0376	585.614	4.06979	77.9974	15.3463	46.231	3.4444	246.149	2.58713	10.0267	113.529	60.7949	104.325	18.9278	1169.87
ALOX5AP	topgenes	70.7658	274.824	190.262	176.901	217.917	157.956	73.4806	515.271	79.3386	160.427	114.621	174.412	150.526	200.236	471.574
HOPX	topgenes	69.5243	560.714	358.141	274.197	178.017	153.14	61.9993	319.446	52.605	161.429	265.265	195.341	163.194	182.305	363.656
ANKRD2	topgenes	73.2488	114.356	325.583	206.653	451.181	108.835	105.628	193.637	319.079	2579.86	125.537	125.576	464.246	266.982	180.468
CHODL	topgenes	104.286	186.29	176.018	117.398	53.2005	84.7568	83.8138	101.741	112.109	133.355	287.097	356.797	54.398	37.8556	32.6474
NELL1	topgenes	175.052	35.0446	339.827	160.819	312.041	371.774	463.846	95.1775	404.454	352.938	264.173	205.308	329.369	313.803	42.623
SIGLEC9	topgenes	21.1056	66.4003	20.3489	58.6991	45.0158	60.6782	19.5183	122.527	18.9723	35.0933	42.5734	48.8353	104.325	30.8822	222.184
FMNL1-DT	topgenes	38.4866	266.524	35.6106	177.705	128.909	199.371	39.0366	331.48	15.5228	41.1093	74.2305	132.553	98.3635	71.7265	314.685
HLA-K	topgenes	37.2451	65.4781	57.9945	55.4827	169.832	182.035	67.7399	350.078	68.1277	34.0906	34.932	2.98991	28.3168	56.7835	70.7361
MMP19	topgenes	101.803	193.668	127.181	108.553	262.933	278.349	63.1474	218.799	125.907	287.765	124.445	123.583	374.079	123.529	270.248
IGKV1-17	topgenes	31.0376	1916.39	4.06979	179.314	3.06926	0.963146	13.7776	200.201	0.862376	1.00267	110.254	76.7412	20.1198	7.96961	2088.53
KAZALD1	topgenes	50.9017	138.334	149.565	101.316	552.467	103.057	68.8881	155.347	118.146	266.709	62.2226	153.482	90.1666	143.453	65.2949
IGDCC4	topgenes	63.3167	73.7781	76.3085	86.0383	296.695	234.044	45.9254	33.9138	53.4673	384.021	82.9635	88.7008	78.9889	98.6239	266.621
TNFSF8	topgenes	14.8981	108.823	41.7153	79.6056	33.7619	105.946	21.8146	321.634	26.7337	22.0587	52.398	58.8017	100.599	35.8632	320.126
SBNO1-AS1	topgenes	324.033	42.4224	100.727	135.892	144.255	88.6094	149.257	55.7937	81.9257	62.1653	58.9477	35.879	52.1625	175.331	35.3681
FTH1P8	topgenes	477.979	207.501	60.0293	378.73	91.0547	130.988	543.067	117.057	156.952	180.48	137.545	623.896	137.858	156.404	62.5742
MN1	topgenes	83.1808	114.356	103.78	123.027	301.811	315.912	115.962	57.9817	100.036	477.269	176.843	164.445	143.074	88.6619	66.2017
HSH2D	topgenes	32.2791	416.847	41.7153	169.664	54.2236	94.3883	21.8146	415.718	66.403	41.1093	105.888	125.576	112.522	69.7341	681.062
TESPA1	topgenes	37.2451	177.068	44.7676	146.346	28.6464	130.988	26.4071	262.559	6.89901	40.1066	58.9477	86.7075	81.2244	33.8708	248.483
JPH2	topgenes	126.633	115.278	201.454	93.2752	741.738	88.6094	102.184	107.211	81.9257	870.314	99.3378	83.7176	131.151	109.582	90.6873
SYNC	topgenes	110.494	162.312	145.495	156.799	439.927	162.772	71.1843	126.903	101.76	632.682	114.621	94.6806	143.074	131.499	189.536
FAIM2	topgenes	18.6226	122.656	134.303	45.0294	26.6002	26.0049	56.2586	236.303	169.888	44.1173	42.5734	258.129	46.9462	62.7607	142.379
CXCL1	topgenes	93.1129	280.357	55.9596	54.6786	51.1543	28.8944	13.7776	71.1096	30.1832	37.0986	86.2383	50.8286	81.2244	58.7759	198.605
GAPT	topgenes	13.6566	188.134	63.0817	143.129	13.3001	85.72	27.5552	356.642	3.4495	29.0773	69.864	95.6773	44.7107	59.7721	289.293
CD3G	topgenes	42.2112	339.379	48.8374	126.243	47.062	147.361	24.1108	406.966	6.89901	48.128	64.4059	108.634	101.344	28.8898	533.241
MTCO2P12	topgenes	158.913	42.4224	62.0642	67.5441	69.5699	62.6045	114.813	84.2376	81.9257	101.269	67.6807	82.721	32.7878	198.244	25.3924
MMP9	topgenes	9.93204	632.648	98.6923	160.015	6530.36	1482.28	153.85	482.452	273.373	492.309	46.9399	126.573	563.355	56.7835	1373.01
CXCL8	topgenes	14.8981	49.8002	38.663	30.5557	15.3463	15.4103	4.59254	10.9399	4.31188	11.0293	46.9399	44.8487	17.1391	5.97721	97.9423
TMEM119	topgenes	131.6	601.292	658.288	401.244	1194.96	974.704	212.405	720.942	260.438	1298.45	341.679	412.608	282.423	525.994	620.301
RIN1	topgenes	57.1092	78.3893	70.2038	82.0179	155.509	55.8625	35.5922	119.245	78.4762	64.1706	88.4216	89.6975	99.8539	91.6505	143.286
SH3BP1	topgenes	29.7961	189.056	51.8898	77.1933	104.355	79.9411	41.3328	223.175	34.495	38.1013	44.7566	91.6907	104.325	56.7835	248.483
GABRP	topgenes	43.4527	177.068	40.6979	97.2957	37.8542	53.9362	60.8511	1084.15	71.5772	41.1093	263.082	367.76	85.6955	130.502	290.199
TRIM29	topgenes	23.5886	177.068	55.9596	61.9154	13.3001	15.4103	22.9627	262.559	144.879	29.0773	116.804	134.546	52.9076	77.7037	81.6186
DERL3	topgenes	75.7318	1173.07	23.4013	207.457	37.8542	79.9411	29.8515	560.125	22.4218	34.0906	266.356	161.455	81.2244	130.502	2953.69
CD5	topgenes	27.3131	396.558	45.7851	210.673	33.7619	184.924	27.5552	503.238	14.6604	70.1866	96.063	151.489	163.939	44.8291	460.692
FCRL3	topgenes	2.48301	73.7781	9.15702	114.986	39.9004	191.666	30.9996	185.979	3.4495	32.0853	49.1231	102.654	50.6721	26.8974	401.745
HLA-L	topgenes	120.426	361.513	24.4187	257.311	167.786	40.4521	25.259	630.141	70.7148	36.096	50.2147	119.597	237.712	424.382	311.058
RHOH	topgenes	28.5546	241.623	22.3838	93.2752	38.8773	121.356	26.4071	361.018	4.31188	34.0906	73.1389	68.7681	76.7533	40.8442	424.417
TRIM63	topgenes	76.9733	9.22227	41.7153	53.0704	154.486	29.8575	44.7772	49.2298	28.4584	351.936	100.429	33.8857	33.533	57.7797	3.62749
ENSG00000242048	topgenes	167.603	118.967	122.094	31.3598	79.8007	177.219	225.034	146.595	156.09	597.589	38.2069	84.7143	133.387	667.455	9.06873
PLAAT2	topgenes	43.4527	31.3557	97.6749	346.566	94.124	37.5627	117.11	549.185	63.8158	103.275	144.094	94.6806	125.935	42.8366	6.34811
STAC3	topgenes	44.6942	110.667	113.954	41.813	3990.04	53.9362	34.444	145.501	32.7703	1873.98	44.7566	65.7781	861.426	31.8784	164.144
GPR132	topgenes	29.7961	284.968	37.6455	100.512	68.5468	104.02	42.481	296.473	25.0089	60.16	85.1467	104.647	123.7	54.7911	367.284
MMP11	topgenes	196.158	295.113	227.908	181.726	370.357	324.58	74.6287	132.373	134.531	287.765	632.051	345.834	138.603	174.335	362.749
MMRN1	topgenes	33.5206	24.9001	189.245	198.612	128.909	357.327	24.1108	79.8616	200.934	886.357	88.4216	112.62	140.839	60.7683	315.592
RTN2	topgenes	52.1432	146.634	207.559	84.4301	777.546	69.3465	43.6291	163.005	100.898	520.384	70.9556	104.647	219.828	158.396	149.634
PILRB	topgenes	177.535	98.6783	75.291	341.741	141.186	174.329	495.994	241.773	108.659	36.096	330.762	79.7311	402.396	97.6277	121.521
RPL10P9	topgenes	85.6638	91.3004	111.919	106.141	1108	598.114	91.8507	297.567	41.3941	99.2639	78.597	59.7983	73.7726	192.267	118.8
GNA15	topgenes	47.1772	182.601	107.849	106.141	134.024	77.0517	42.481	262.559	48.2931	47.1253	56.7645	136.539	222.808	67.7417	328.288
SIRPB2	topgenes	32.2791	151.245	59.0119	124.635	57.2928	87.6463	36.7403	150.971	31.0455	62.1653	68.7724	42.8554	172.136	60.7683	209.488
COL19A1	topgenes	60.8337	43.3447	62.0642	121.419	78.7777	90.5357	336.403	59.0757	66.403	172.459	89.5132	123.583	105.07	97.6277	38.0887
NSG1	topgenes	120.426	137.412	47.82	508.993	32.7388	52.0099	129.739	367.582	12.0733	38.1013	367.877	103.65	8.94214	34.867	65.2949
NIBAN3	topgenes	22.3471	94.9894	8.13957	115.79	53.2005	144.472	8.03694	328.198	6.89901	40.1066	52.398	32.8891	39.4944	69.7341	259.366
GAS2L1P2	topgenes	125.392	5.53336	20.3489	69.9564	36.8311	35.6364	90.7026	13.1279	22.4218	18.048	10.9162	8.96975	15.6487	16.9354	2.72062
MEGF11	topgenes	129.116	151.245	128.198	88.4506	79.8007	56.8256	79.2213	19.6919	89.6871	93.248	253.257	71.758	254.106	56.7835	430.765
NEU4	topgenes	38.4866	32.2779	228.925	90.0588	143.232	179.145	344.44	217.705	42.2564	205.547	67.6807	27.9059	280.187	718.261	10.8825
RYR1	topgenes	86.9053	238.857	165.844	113.378	2812.46	122.32	90.7026	147.689	148.329	6231.57	84.0551	141.523	2872.66	133.491	155.982
GZMK	topgenes	27.3131	533.969	52.9072	260.527	77.7546	153.14	52.8142	374.146	8.62376	47.1253	68.7724	78.7344	99.8539	84.6771	931.359
EGFLAM	topgenes	356.312	133.723	536.194	296.712	469.597	443.047	91.8507	195.825	361.336	219.584	201.951	70.7613	87.1858	255.028	72.5499
GPIHBP1	topgenes	188.709	145.712	389.682	119.006	262.933	226.339	36.7403	312.882	156.952	275.733	58.9477	186.371	264.538	483.158	136.031
CRABP2	topgenes	98.0789	205.657	80.3783	91.667	934.078	468.089	71.1843	193.637	85.3752	740.97	90.6048	91.6907	118.483	100.616	139.658
LY86	topgenes	31.0376	192.745	75.291	94.8834	124.817	102.093	32.1478	409.154	18.9723	66.176	60.0394	60.7949	93.8924	87.6657	282.038
ERVMER34-1	topgenes	140.29	38.7335	161.774	47.4417	69.5699	78.978	96.4433	77.6736	338.051	146.389	42.5734	71.758	113.267	169.354	29.0199
LINC02274	topgenes	53.3847	140.178	274.711	61.9154	116.632	59.715	106.776	82.0496	86.2376	69.184	40.3901	120.593	214.611	212.191	158.703
PLD4	topgenes	19.8641	421.458	93.6051	224.343	62.4083	144.472	59.703	546.997	26.7337	84.224	215.05	163.449	38.0041	105.597	298.361
PDCD1LG2	topgenes	31.0376	183.523	79.3608	80.4097	81.8469	95.3514	60.8511	154.253	51.7426	71.1893	87.33	84.7143	231.75	27.8936	386.328
PLAUR	topgenes	49.6602	147.556	94.6225	77.1933	231.218	101.13	41.3328	140.031	85.3752	123.328	102.613	107.637	135.622	51.8025	322.847
WNT10A	topgenes	18.6226	173.379	78.3434	81.2138	17.3925	28.8944	44.7772	333.668	76.7515	72.192	61.131	139.529	85.6955	103.605	285.665
GPC5	topgenes	117.943	14.7556	202.472	143.933	199.502	181.071	462.698	60.1697	221.631	78.208	49.1231	51.8252	227.279	198.244	6.34811
PTGIS	topgenes	247.059	245.312	367.298	395.616	895.201	518.173	180.257	263.653	451.023	705.877	459.574	386.696	343.527	236.1	242.135
GRAP2	topgenes	39.7281	355.98	50.8723	143.129	31.7157	120.393	50.5179	319.446	7.76139	68.1813	103.704	121.59	119.974	49.8101	463.412
FCHO1	topgenes	24.8301	234.246	36.6281	117.398	52.1774	104.02	32.1478	308.506	14.6604	24.064	62.2226	98.6672	99.1087	43.8329	315.592
PLPPR4	topgenes	17.3811	12.9112	28.4885	26.5352	112.54	138.693	33.2959	17.5039	21.5594	112.299	43.665	37.8723	12.668	42.8366	6.34811
MARCO	topgenes	13.6566	93.1449	64.0991	86.8424	1023.09	277.386	102.184	66.7337	75.8891	117.312	48.0315	67.7714	177.352	113.567	440.74
IGHV3-33	topgenes	21.1056	2074.09	11.1919	278.217	1.02309	7.70517	35.5922	295.378	7.76139	8.02133	370.061	112.62	65.5757	20.9202	2931.01
CD72	topgenes	18.6226	182.601	63.0817	92.4711	81.8469	98.2409	26.4071	402.59	32.7703	68.1813	65.4975	65.7781	236.967	45.8253	688.317
PFN1P1	topgenes	193.675	155.856	178.053	213.086	327.388	189.74	135.48	699.062	67.2653	172.459	193.218	112.62	164.684	422.389	327.381
FADS6	topgenes	7.44903	15.6779	68.1689	64.3277	17.3925	20.2261	160.739	44.8538	20.697	97.2586	16.3744	49.8319	22.3553	205.217	0.906873
BCL11B	topgenes	39.7281	287.735	37.6455	151.17	46.0389	198.408	63.1474	204.577	26.7337	54.144	96.063	139.529	141.584	55.7873	457.971
SLC26A4	topgenes	206.09	761.759	126.163	127.851	84.9162	76.0885	277.849	26.2559	67.2653	376	385.344	165.442	88.6762	55.7873	3.62749
CD180	topgenes	28.5546	283.124	62.0642	108.553	74.6853	122.32	45.9254	276.781	32.7703	61.1626	89.5132	75.7445	166.92	44.8291	595.816
HSPB7	topgenes	157.671	161.39	587.067	94.8834	1292.16	185.887	136.628	181.603	580.379	3580.52	145.186	147.502	508.212	497.104	41.7162
CILP	topgenes	36.0036	308.024	140.408	417.326	1178.6	855.274	80.3694	110.493	148.329	1841.9	49.1231	139.529	334.585	79.6961	259.366
NKG7	topgenes	37.2451	512.758	96.6574	90.8629	79.8007	89.5726	63.1474	363.206	12.0733	59.1573	63.3142	137.536	161.704	84.6771	747.264
TMEM130	topgenes	89.3883	148.479	111.919	150.366	116.632	176.256	96.4433	135.655	156.09	95.2533	605.852	232.217	70.7919	109.582	220.37
AKR1C2	topgenes	86.9053	83.0004	441.572	143.933	235.31	132.914	33.2959	148.783	714.91	166.443	222.691	101.657	182.569	129.506	116.987
CD300E	topgenes	12.415	121.734	50.8723	69.1523	26.6002	44.3047	21.8146	254.901	36.2198	45.12	63.3142	110.627	61.8498	24.905	290.199
CD79B	topgenes	70.7658	312.635	56.977	176.901	195.41	181.071	16.0739	997.723	42.2564	109.291	111.346	88.7008	116.993	183.301	655.669
BLK	topgenes	32.2791	201.968	22.3838	98.0998	38.8773	184.924	3.4444	668.431	10.3485	45.12	92.7881	40.8622	43.2203	105.597	311.058
IL21R	topgenes	17.3811	363.357	40.6979	129.46	115.609	106.909	42.481	379.616	15.5228	41.1093	72.0472	108.634	355.45	46.8215	914.128
C3orf85	topgenes	191.192	59.0225	185.175	377.925	68.5468	93.4252	220.442	87.5196	67.2653	187.499	199.767	110.627	33.533	154.411	7.25498
ADAMTS4	topgenes	29.7961	115.278	33.5757	20.1024	92.0778	52.0099	24.1108	95.1775	97.4485	56.1493	68.7724	48.8353	162.449	26.8974	84.3392
NDUFA4L2	topgenes	99.3204	109.745	299.129	103.728	293.626	152.177	99.8877	288.815	173.338	180.48	256.532	237.2	231.75	152.419	78.898
CD1C	topgenes	17.3811	419.613	114.971	320.031	96.1701	144.472	57.4067	1113.69	11.2109	93.248	105.888	246.17	56.6335	143.453	314.685
SLAMF6	topgenes	22.3471	334.768	37.6455	135.892	50.1312	216.708	39.0366	460.572	7.76139	58.1546	97.1546	85.7109	161.704	47.8177	751.798
KCNJ5	topgenes	78.2148	300.646	182.123	94.8834	180.063	250.418	75.7769	191.449	582.104	166.443	77.5054	175.408	359.176	147.438	737.288
SYT7	topgenes	120.426	99.6005	441.572	86.0383	150.394	280.275	284.737	160.817	843.404	304.81	109.162	296.998	503.74	651.516	48.9712
GP2	topgenes	121.667	21.2112	305.234	204.241	125.84	255.234	692.325	99.5535	781.313	190.507	277.273	511.275	165.43	279.933	45.3437
CD1D	topgenes	34.7621	198.279	85.4655	126.243	43.9927	66.4571	33.2959	403.684	25.8713	58.1546	92.7881	115.61	64.8305	56.7835	229.439
APOC1	topgenes	40.9697	279.435	55.9596	95.6875	222.01	209.966	11.4813	178.321	27.596	72.192	39.2985	31.8924	233.986	85.6733	672.9
KLRB1	topgenes	36.0036	207.501	47.82	160.819	65.4775	96.3146	20.6664	332.574	12.0733	61.1626	52.398	71.758	109.541	47.8177	253.018
C16orf54	topgenes	28.5546	404.858	36.6281	155.191	66.5006	163.735	42.481	421.188	10.3485	57.152	76.4137	110.627	110.286	79.6961	443.461
ENSG00000265206	topgenes	60.8337	362.435	29.5059	203.436	175.971	219.597	35.5922	479.17	12.9356	42.112	112.437	141.523	164.684	93.6429	402.652
DAPP1	topgenes	29.7961	327.391	48.8374	127.047	65.4775	152.177	41.3328	368.676	42.2564	81.216	90.6048	161.455	175.862	61.7645	553.193
SLC14A1	topgenes	196.158	129.112	594.189	130.264	150.394	240.786	226.182	296.473	1252.17	130.347	304.563	674.724	643.089	321.773	266.621
SCML4	topgenes	60.8337	233.323	16.2791	77.9974	11.254	114.614	26.4071	238.491	16.3851	31.0827	65.4975	68.7681	49.1818	52.7987	252.111
CALHM6	topgenes	4.96602	146.634	33.5757	61.1114	15.3463	50.0836	20.6664	458.384	4.31188	39.104	38.2069	55.8118	114.757	35.8632	419.882
SORD2P	topgenes	129.116	59.0225	123.111	176.901	107.424	193.592	408.736	141.125	63.8158	97.2586	101.521	124.58	46.201	199.24	42.623
ADAM12	topgenes	60.8337	179.834	85.4655	100.512	896.224	1391.75	71.1843	74.3916	176.787	3005.99	332.946	323.907	471.698	60.7683	1662.3
CHP2	topgenes	335.206	39.6558	59.0119	258.115	130.955	79.9411	149.257	57.9817	43.1188	308.821	33.8404	34.8823	29.0619	129.506	5.44124
HRC	topgenes	130.358	161.39	211.629	101.316	899.293	89.5726	114.813	217.705	105.21	914.431	79.6886	237.2	325.643	141.461	74.3636
DUSP2	topgenes	19.8641	142.023	41.7153	89.2547	79.8007	110.762	10.3332	538.245	12.0733	39.104	49.1231	70.7613	89.4214	48.8139	392.676
TMC3	topgenes	3.72451	43.3447	2.03489	3.21639	9.20778	6.74202	2.29627	15.3159	40.5317	46.1226	152.827	5.97983	18.6295	47.8177	0.906873
SPINK1	topgenes	36.0036	19.3668	43.7502	65.1318	76.7315	43.3416	17.222	38.2898	109.522	16.0427	97.1546	17.9395	43.9655	201.233	2.72062
CCDC162P	topgenes	120.426	47.9558	117.006	89.2547	121.747	106.909	375.44	55.7937	72.4396	102.272	55.6729	121.59	100.599	122.533	12.6962
CENPF	topgenes	54.6262	87.6115	72.2387	57.0909	59.339	75.1254	55.1104	45.9478	175.925	65.1733	129.903	95.6773	257.086	9.96201	428.951
STAT4	topgenes	72.0073	262.835	63.0817	155.995	51.1543	132.914	43.6291	275.687	36.2198	63.168	122.262	132.553	115.503	63.7569	355.494
IGLV3-1	topgenes	2.48301	13116.8	9.15702	69.1523	2.04617	4.81573	32.1478	634.517	0.862376	3.008	310.021	157.469	25.3361	21.9164	22751.6
IGKV1-39	topgenes	68.2828	3094.07	17.2966	135.088	4.09235	0.963146	13.7776	224.269	0.862376	6.016	352.595	132.553	28.3168	60.7683	3021.7
PYGM	topgenes	86.9053	242.546	263.519	95.6875	4956.85	94.3883	96.4433	220.987	78.4762	7885.97	65.4975	137.536	1085.72	65.7493	78.898
SP140	topgenes	19.8641	388.257	22.3838	98.0998	27.6233	151.214	33.2959	408.06	15.5228	50.1333	94.9713	84.7143	134.877	63.7569	652.042
SLC11A1	topgenes	55.8677	72.8559	57.9945	108.553	130.955	70.3097	42.481	98.4595	41.3941	50.1333	68.7724	45.8454	109.541	80.6923	162.33
KDELR3	topgenes	126.633	286.813	222.821	140.717	359.103	356.364	92.9989	250.525	163.851	412.096	208.5	148.499	149.036	274.952	384.514
SPTB	topgenes	119.184	161.39	270.641	90.0588	766.292	193.592	169.924	89.7075	194.035	1458.88	186.668	101.657	868.878	146.442	56.2261
PAMR1	topgenes	161.396	229.634	599.276	246.858	385.704	282.202	95.2952	543.715	423.427	275.733	439.925	661.768	380.041	207.21	428.951
AGAP2	topgenes	39.7281	376.269	64.0991	183.334	84.9162	175.293	73.4806	392.744	35.3574	93.248	103.704	162.452	147.545	96.6315	632.091
TLR6	topgenes	39.7281	225.946	55.9596	101.316	21.4848	133.877	44.7772	218.799	36.2198	97.2586	80.7802	117.603	152.762	54.7911	336.45
RAB37	topgenes	73.2488	290.501	54.9421	160.819	55.2467	113.651	52.8142	397.12	31.0455	65.1733	100.429	113.617	84.2051	103.605	368.19
MIAT	topgenes	84.4223	542.269	31.5408	164.84	156.532	446.9	74.6287	259.277	24.1465	110.293	137.545	163.449	227.279	99.6201	2249.95
NCF1	topgenes	43.4527	177.99	73.2562	69.9564	85.9393	66.4571	35.5922	233.021	18.9723	87.2319	62.2226	71.758	56.6335	50.8063	298.361
CFTR	topgenes	69.5243	40.578	62.0642	77.9974	32.7388	104.02	20.6664	26.2559	13.798	135.36	96.063	29.8991	28.3168	34.867	272.062
LINC01554	topgenes	255.75	14.7556	47.82	227.559	36.8311	142.546	59.703	71.1096	16.3851	105.28	224.875	4.98319	26.8264	70.7303	16.3237
PDLIM3	topgenes	121.667	218.568	439.537	281.434	4490.33	311.096	114.813	718.754	219.044	6439.12	267.448	307.961	1912.13	173.339	135.124
PSTPIP1	topgenes	48.4187	434.369	68.1689	181.726	169.832	249.455	56.2586	475.888	41.3941	82.2186	92.7881	193.348	187.785	132.495	702.827
IL12RB1	topgenes	37.2451	219.49	55.9596	88.4506	59.339	98.2409	29.8515	313.976	25.8713	44.1173	76.4137	115.61	179.588	87.6657	501.501
LILRB3	topgenes	32.2791	137.412	82.4132	106.141	116.632	117.504	40.1847	213.329	36.2198	54.144	72.0472	100.66	186.295	59.7721	357.308
CD36	topgenes	286.788	551.492	292.007	757.459	1077.31	679.981	175.665	412.436	809.771	1110.95	211.775	314.938	1772.03	228.13	338.264
SIGLEC10	topgenes	47.1772	273.901	80.3783	177.705	28.6464	174.329	43.6291	311.788	18.1099	65.1733	187.759	118.6	201.943	120.54	955.844
MYOM1	topgenes	145.256	184.445	226.891	125.439	1742.32	170.477	92.9989	138.937	162.127	3107.26	100.429	144.513	391.219	64.7531	93.4079
IP6K3	topgenes	304.169	11.0667	122.094	110.161	321.249	546.104	370.847	95.1775	118.146	299.797	234.699	134.546	216.847	214.183	25.3924
ELFN2	topgenes	80.6978	277.59	67.1515	48.2458	40.9235	81.8674	40.1847	31.7258	189.723	52.1386	134.27	36.8756	76.0082	103.605	331.916
ATP12A	topgenes	73.2488	122.656	187.21	64.3277	18.4156	72.236	164.183	350.078	144.879	225.6	543.629	462.44	114.012	78.6999	11.7894
HMCN1	topgenes	150.222	219.49	270.641	324.855	397.981	1684.54	210.109	188.167	556.233	2139.69	557.82	493.336	318.191	211.195	368.19
LHX4	topgenes	213.539	15.6779	47.82	45.8335	20.4617	23.1155	79.2213	24.0679	14.6604	25.0667	50.2147	18.9361	25.3361	48.8139	12.6962
PYCR1	topgenes	72.0073	174.301	108.867	97.2957	451.181	266.791	73.4806	91.8955	99.1733	347.925	100.429	56.8084	74.5178	92.6467	340.984
PLAC8	topgenes	14.8981	117.123	24.4187	155.191	50.1312	116.541	9.18507	421.188	10.3485	40.1066	30.5655	85.7109	67.066	56.7835	187.723
SPEG	topgenes	288.029	185.368	376.455	127.047	503.359	238.86	202.072	129.091	205.246	1467.9	144.094	138.533	286.148	174.335	109.732
RGMA	topgenes	109.252	156.779	121.076	152.778	378.542	236.934	44.7772	152.065	80.201	527.402	93.8797	159.462	105.815	108.586	117.894
CD96	topgenes	42.2112	465.725	56.977	230.776	71.6161	246.565	56.2586	412.436	17.2475	102.272	143.003	168.432	196.727	52.7987	769.935
ITGB2-AS1	topgenes	57.1092	340.302	95.64	188.963	145.278	198.408	48.2216	537.151	50.8802	40.1066	128.812	103.65	133.387	154.411	564.075
C4orf54	topgenes	39.7281	74.7004	48.8374	53.8745	163.694	44.3047	80.3694	92.9895	205.246	397.056	127.72	138.533	292.11	53.7949	41.7162
MKI67	topgenes	37.2451	156.779	70.2038	49.0499	49.1082	105.946	99.8877	79.8616	213.869	92.2453	149.553	147.502	338.311	19.924	860.623
PHETA2	topgenes	172.569	246.235	257.414	164.036	419.465	278.349	88.4063	310.694	181.961	327.872	162.652	222.25	226.534	252.039	370.911
ACSL6	topgenes	126.633	59.9447	77.3259	103.728	86.9624	116.541	398.403	76.5796	125.045	95.2533	161.56	314.938	209.395	102.609	109.732
CEL	topgenes	187.467	30.4335	98.6923	100.512	419.465	486.389	105.628	30.6318	113.834	368.981	103.704	84.7143	96.128	125.521	12.6962
SPHK1	topgenes	65.7998	203.812	97.6749	110.965	255.772	132.914	53.9623	322.728	56.0545	120.32	93.8797	165.442	140.093	118.548	425.324
C11orf21	topgenes	47.1772	315.402	53.9247	217.91	81.8469	162.772	60.8511	408.06	21.5594	66.176	90.6048	100.66	73.0275	98.6239	405.372
FHL3	topgenes	116.701	217.646	261.484	172.881	613.852	222.487	106.776	310.694	161.264	1173.12	158.286	242.183	298.071	177.324	294.734
MATK	topgenes	54.6262	374.424	61.0468	128.655	279.303	165.661	51.666	356.642	29.3208	57.152	54.5812	91.6907	175.862	121.537	321.033
NEB	topgenes	63.3167	196.434	645.061	87.6465	6066.9	161.809	331.811	32.8198	472.582	32157.5	111.346	188.365	9803.56	66.7455	49.878
CPNE5	topgenes	125.392	401.169	43.7502	110.965	123.793	145.435	67.7399	278.969	60.3663	73.1946	164.835	93.684	102.089	76.7075	674.714
LRRC37A4P	topgenes	134.083	137.412	57.9945	124.635	54.2236	189.74	55.1104	82.0496	371.684	87.2319	117.895	55.8118	277.951	49.8101	198.605
TOP2A	topgenes	24.8301	152.167	102.762	57.895	126.863	105.946	57.4067	122.527	213.869	86.2293	101.521	110.627	342.037	22.9126	721.871
MSC	topgenes	91.8713	332.924	92.5876	155.191	211.779	107.872	41.3328	288.815	78.4762	176.469	160.469	211.287	122.954	131.499	370.004
ADAMTSL4	topgenes	142.773	234.246	204.507	250.878	441.973	421.858	130.887	191.449	135.393	565.504	186.668	170.425	283.913	267.978	331.009
ALPI	topgenes	85.6638	51.6447	347.967	39.4007	18.4156	70.3097	470.735	138.937	41.3941	128.341	39.2985	84.7143	263.793	629.599	3.62749
FPR1	topgenes	18.6226	143.867	62.0642	86.8424	100.262	67.4202	12.6295	120.339	25.8713	61.1626	86.2383	71.758	236.967	47.8177	618.487
IGLV2-8	topgenes	53.3847	3918.54	9.15702	167.252	3.06926	1.92629	10.3332	627.953	1.72475	20.0533	215.05	161.455	108.796	13.9468	10880.7
RNF212B	topgenes	630.684	16.6001	141.425	55.4827	282.372	386.222	138.924	83.1436	273.373	176.469	368.969	267.099	116.248	164.373	8.16186
CR1	topgenes	173.811	331.079	126.163	152.778	226.102	311.096	158.443	131.279	146.604	179.477	280.548	114.613	809.263	72.7227	699.199
KCTD17	topgenes	117.943	215.801	211.629	118.202	186.202	157.956	73.4806	370.864	147.466	145.387	117.895	161.455	198.963	237.096	432.579
TLR8	topgenes	19.8641	242.546	76.3085	76.3892	62.4083	128.098	52.8142	199.107	34.495	80.2133	89.5132	118.6	281.677	32.8746	672.9
CXCR2P1	topgenes	4.96602	69.167	13.2268	32.968	8.18469	54.8993	6.88881	311.788	5.17426	17.0453	8.733	61.7916	61.1046	13.9468	291.106
FCGR2B	topgenes	63.3167	390.102	171.948	299.124	313.064	270.644	114.813	540.433	10.3485	174.464	137.545	173.415	278.697	154.411	449.809
PTPRQ	topgenes	311.618	85.7671	87.5004	104.533	60.3621	208.04	164.183	21.8799	246.64	29.0773	276.181	98.6672	110.286	39.848	41.7162
OLFML2B	topgenes	86.9053	218.568	322.531	201.024	1172.46	1019.97	83.8138	222.081	278.548	1166.1	340.587	405.632	761.572	127.514	1008.44
SSTR5-AS1	topgenes	8.69053	74.7004	73.2562	20.9065	8.18469	10.5946	24.1108	228.645	73.302	28.0746	13.0995	72.7546	76.7533	268.974	17.2306
PAQR4	topgenes	207.331	181.679	123.111	59.5032	319.203	182.998	78.0731	180.509	137.118	237.632	144.094	155.476	357.685	139.468	409
IGLV1-44	topgenes	40.9697	4539.2	13.2268	142.325	1.02309	12.5209	36.7403	419	2.58713	2.00533	325.304	93.684	163.194	7.96961	7791.85
AKR1B10	topgenes	381.142	392.869	308.286	1364.55	179.04	268.718	102.184	135.655	293.208	447.189	518.522	150.492	43.9655	752.132	30.8337
SGCD	topgenes	170.086	185.368	135.32	136.696	326.365	256.197	110.221	143.313	181.099	786.09	213.958	261.119	328.624	122.533	115.173
SSC5D	topgenes	186.226	237.935	187.21	203.436	626.129	1071.02	114.813	129.091	351.85	1358.61	293.647	503.302	279.442	176.328	279.317
CCR5	topgenes	50.9017	747.004	158.722	229.972	108.447	189.74	88.4063	583.099	52.605	153.408	210.684	201.321	382.276	79.6961	1329.48
PKIA	topgenes	124.15	150.323	186.193	79.6056	867.577	144.472	99.8877	178.321	229.392	1490.96	63.3142	147.502	356.94	230.122	126.055
EVI2A	topgenes	24.8301	269.29	78.3434	231.58	103.332	135.804	40.1847	426.658	37.9446	120.32	87.33	119.597	119.228	80.6923	417.162
OLFM4	topgenes	93.1129	424.224	313.374	152.778	65.4775	102.093	60.8511	127.997	54.3297	139.371	55.6729	30.8958	266.029	423.385	68.9224
IL2RG	topgenes	33.5206	372.58	39.6804	114.986	95.147	156.03	32.1478	497.768	18.1099	49.1306	60.0394	137.536	138.603	76.7075	494.246
TTR	topgenes	147.739	3.68891	16.2791	36.1844	70.593	41.4153	17.222	10.9399	25.0089	13.0347	93.8797	81.7244	12.668	46.8215	0.906873
CD8A	topgenes	52.1432	1103.91	105.814	250.074	165.74	282.202	107.925	1369.68	22.4218	197.525	212.867	183.381	211.631	145.445	1830.98
STUM	topgenes	181.26	76.5448	382.56	124.635	130.955	303.391	185.998	123.621	789.074	212.565	136.453	219.26	375.57	314.8	66.2017
GPR183	topgenes	34.7621	193.668	51.8898	185.746	97.1932	186.85	29.8515	480.264	28.4584	65.1733	85.1467	128.566	170.646	71.7265	458.878
CD69	topgenes	16.1396	155.856	14.2443	117.398	37.8542	95.3514	28.7034	383.992	4.31188	44.1173	66.5891	62.7882	77.4985	19.924	297.454
PRRX1	topgenes	119.184	534.892	190.262	473.613	1331.04	1193.34	55.1104	347.89	234.566	1559.15	290.372	296.002	295.091	141.461	440.74
HRH2	topgenes	67.0413	135.567	113.954	115.79	65.4775	109.799	51.666	191.449	94.8614	88.2346	127.72	317.928	227.279	84.6771	389.955
RELT	topgenes	69.5243	276.668	106.832	130.264	146.301	129.062	49.3698	359.924	42.2564	114.304	105.888	155.476	197.472	89.6581	537.776
NCF4	topgenes	135.324	347.68	172.966	214.694	251.679	174.329	64.2955	596.227	76.7515	129.344	146.278	277.065	382.276	147.438	758.146
WNT2B	topgenes	295.478	243.468	168.896	242.837	164.717	232.118	128.591	102.835	177.649	187.499	249.982	161.455	122.954	89.6581	477.015
CARMIL2	topgenes	64.5582	446.358	37.6455	174.489	49.1082	220.56	26.4071	505.425	11.2109	43.1146	106.979	138.533	137.113	106.594	746.357
DLGAP1	topgenes	129.116	366.124	165.844	164.84	113.563	153.14	43.6291	96.2715	194.035	102.272	342.77	130.56	134.132	114.563	451.623
MRPL23	topgenes	286.788	40.578	153.634	33.7721	410.258	84.7568	117.11	84.2376	138.843	130.347	92.7881	98.6672	50.6721	116.556	97.0354
ADRA2A	topgenes	72.0073	826.315	374.42	322.443	389.796	340.954	177.961	472.606	323.391	479.274	194.309	902.954	572.297	224.145	659.297
DCLK1	topgenes	120.426	320.013	156.687	291.083	616.921	548.03	75.7769	154.253	112.109	810.154	184.485	147.502	241.438	105.597	282.038
TMOD1	topgenes	270.648	106.978	296.077	145.542	795.961	182.035	125.147	227.551	134.531	702.869	210.684	203.314	263.793	154.411	139.658
RPS11P5	topgenes	101.803	168.768	173.983	131.068	160.625	94.3883	132.035	940.835	78.4762	135.36	85.1467	73.7512	78.2437	460.245	189.536
PKD1P5	topgenes	150.222	9.22227	1.01745	19.2983	18.4156	64.5308	13.7776	53.6057	21.5594	2.00533	45.8482	52.8218	26.8264	2.9886	6.34811
PDPN	topgenes	64.5582	74.7004	120.059	65.1318	415.373	206.113	36.7403	165.193	43.9812	269.717	114.621	183.381	96.128	57.7797	96.1286
ASPN	topgenes	199.882	137.412	334.74	488.087	2009.34	1935.92	143.517	366.488	263.887	4147.03	228.15	314.938	284.658	263.993	144.193
TMEM229B	topgenes	106.769	308.946	145.495	150.366	87.9854	169.514	111.369	344.608	94.8614	146.389	165.927	233.213	271.99	126.518	521.452
LRG1	topgenes	48.4187	159.545	72.2387	82.822	64.4544	32.747	78.0731	90.8015	43.9812	48.128	100.429	83.7176	197.472	119.544	298.361
PIK3CG	topgenes	49.6602	521.058	93.6051	194.591	41.9465	183.961	112.517	300.849	114.696	139.371	140.82	267.099	267.519	68.7379	712.802
POU2AF1	topgenes	55.8677	870.582	9.15702	119.006	29.6695	132.914	12.6295	589.663	15.5228	38.1013	167.019	76.7412	128.916	75.7113	1797.42
CSF2RA	topgenes	80.6978	480.48	155.669	200.22	109.47	235.971	95.2952	566.689	50.0178	98.2613	135.361	233.213	248.144	142.457	493.339
CADM3	topgenes	98.0789	107.901	85.4655	155.995	226.102	92.462	17.222	248.337	48.2931	114.304	427.917	126.573	39.4944	42.8366	930.452
SLC4A8	topgenes	98.0789	91.3004	150.582	89.2547	28.6464	117.504	183.701	96.2715	558.82	64.1706	122.262	187.368	274.971	159.392	133.31
CD2	topgenes	72.0073	880.727	90.5527	373.905	118.678	404.521	71.1843	1174.95	17.2475	177.472	213.958	230.223	315.21	129.506	1356.68
CACNA1E	topgenes	263.199	46.1113	78.3434	85.2343	171.879	424.747	338.7	24.0679	269.924	66.176	52.398	34.8823	90.9117	57.7797	38.9955
LRRC25	topgenes	50.9017	213.957	133.285	160.015	170.855	130.025	37.8884	428.846	48.2931	88.2346	109.162	141.523	301.052	86.6695	478.829
PTGDS	topgenes	248.301	776.515	337.792	224.343	471.643	345.769	175.665	999.911	102.623	121.323	417.001	169.429	108.796	347.674	472.481
CD247	topgenes	52.1432	413.158	48.8374	249.27	77.7546	209.966	51.666	704.533	15.5228	63.168	85.1467	173.415	187.04	101.613	652.949
HLA-DQB2	topgenes	57.1092	649.248	71.2213	154.387	49.1082	89.5726	135.48	124.715	40.5317	85.2266	203.042	455.464	299.562	75.7113	823.441
LOX	topgenes	186.226	435.291	306.251	349.782	962.724	1218.38	245.701	189.261	313.905	1591.23	365.694	156.472	371.099	229.126	379.073
FAM83D	topgenes	139.049	35.9668	142.443	143.129	73.6622	176.256	376.588	130.185	57.7792	191.509	81.8718	128.566	49.9269	388.518	56.2261
SAMSN1	topgenes	33.5206	238.857	70.2038	166.448	110.493	143.509	67.7399	241.773	105.21	71.1893	125.537	127.57	352.469	83.6809	625.742
TNFSF13B	topgenes	42.2112	294.19	87.5004	172.077	183.132	177.219	37.8884	298.661	62.0911	110.293	138.636	164.445	272.735	52.7987	777.19
COLEC12	topgenes	281.822	284.968	474.13	356.215	768.338	483.499	225.034	334.762	645.057	647.722	231.424	691.667	574.532	290.891	497.873
LILRB5	topgenes	230.92	338.457	105.814	211.477	582.136	269.681	75.7769	362.112	205.246	252.672	74.2305	267.099	647.56	195.255	517.825
IGHD	topgenes	170.086	342.146	6.10468	853.147	14.3232	52.0099	4.59254	1446.26	22.4218	15.04	434.467	270.089	74.5178	86.6695	382.7
IGKV3-15	topgenes	47.1772	1862.9	12.2094	98.9039	14.3232	4.81573	13.7776	542.621	1.72475	11.0293	292.555	143.516	183.314	13.9468	5045.84
ITK	topgenes	39.7281	519.214	37.6455	280.63	54.2236	296.649	83.8138	604.979	8.62376	84.224	165.927	205.308	198.963	53.7949	842.485
ANXA13	topgenes	273.131	348.602	86.483	209.065	805.169	445.937	282.441	120.339	234.566	48.128	380.977	306.965	156.487	477.18	70.7361
MYO3B	topgenes	142.773	118.045	329.653	141.521	99.2394	259.086	273.256	228.645	652.819	195.52	199.767	364.77	388.983	573.812	135.124
CD22	topgenes	31.0376	246.235	24.4187	205.849	68.5468	258.123	40.1847	618.107	17.2475	130.347	141.911	81.7244	100.599	128.51	624.836
APOD	topgenes	403.489	966.494	481.252	534.724	851.208	453.642	197.479	281.157	335.464	454.208	378.794	515.262	526.096	378.556	272.062
DOK3	topgenes	80.6978	381.802	125.146	156.799	165.74	207.076	97.5914	332.574	108.659	120.32	127.72	159.462	260.067	120.54	831.603
UBASH3B	topgenes	48.4187	163.234	130.233	91.667	76.7315	160.845	88.4063	240.679	198.347	92.2453	108.071	142.519	266.774	69.7341	418.068
RGCC	topgenes	610.82	244.39	377.473	266.96	532.005	350.585	169.924	489.016	559.682	503.338	424.642	195.341	257.832	567.835	278.41
B4GALNT2	topgenes	242.093	149.401	404.944	229.168	68.5468	172.403	391.514	189.261	1001.22	253.675	435.558	608.946	664.699	303.841	29.0199
GJA4	topgenes	189.95	116.201	366.281	151.17	371.38	242.713	152.702	369.77	226.805	233.621	231.424	388.689	386.002	200.236	156.889
FJX1	topgenes	89.3883	199.201	191.28	123.027	171.879	150.251	99.8877	161.911	191.448	106.283	156.102	168.432	215.356	142.457	228.532
HK3	topgenes	38.4866	98.6783	67.1515	70.7605	369.334	146.398	50.5179	189.261	71.5772	86.2293	53.4896	88.7008	318.191	98.6239	485.177
ARHGAP15	topgenes	69.5243	499.847	166.861	209.065	154.486	184.924	79.2213	758.138	53.4673	149.397	132.087	227.234	157.233	157.4	450.716
ELF5	topgenes	141.532	63.6337	154.652	93.2752	70.593	127.135	203.22	196.919	749.405	148.395	229.241	283.045	285.403	167.362	21.765
EPHB2	topgenes	111.735	221.334	290.99	166.448	184.156	272.57	159.591	222.081	271.649	370.986	257.623	342.844	353.214	226.138	644.787
SMOC2	topgenes	340.172	1095.61	746.806	545.178	2673.32	1620.97	384.625	536.057	666.617	2492.63	543.629	719.573	405.377	606.687	507.849
CD7	topgenes	26.0716	274.824	56.977	167.252	100.262	155.066	34.444	762.514	7.76139	44.1173	57.8561	144.513	168.41	95.6353	607.605
CA8	topgenes	49.6602	81.156	189.245	41.0089	51.1543	69.3465	90.7026	62.3577	464.821	93.248	67.6807	100.66	131.897	87.6657	90.6873
TGFB3	topgenes	135.324	142.023	250.292	167.252	660.914	555.735	91.8507	362.112	173.338	607.616	201.951	177.402	309.249	258.016	222.184
CD38	topgenes	48.4187	409.469	66.134	124.635	69.5699	121.356	50.5179	226.457	64.6782	69.184	100.429	99.6638	291.365	33.8708	932.266
NIPAL1	topgenes	182.501	116.201	218.751	120.615	71.6161	118.467	135.48	94.0835	691.626	108.288	155.011	241.186	168.41	135.483	123.335
PODN	topgenes	361.278	692.592	452.764	722.883	1649.22	1379.22	140.072	272.405	259.575	2140.69	553.454	595.99	304.778	486.146	377.259
KSR2	topgenes	275.614	118.967	143.46	106.141	33.7619	220.56	216.997	155.347	732.157	106.283	112.437	179.395	273.48	178.32	102.477
PTPN7	topgenes	104.286	654.781	131.251	266.156	137.094	289.907	73.4806	956.151	37.0822	102.272	204.134	219.26	266.029	166.366	1184.38
CD6	topgenes	86.9053	735.937	68.1689	348.978	119.701	380.443	74.6287	763.608	12.0733	115.307	159.377	232.217	300.307	93.6429	1086.43
LMNB1	topgenes	88.1468	328.313	117.006	118.202	171.879	156.03	111.369	284.439	144.017	103.275	129.903	170.425	283.913	79.6961	874.226
GCNT1	topgenes	74.4903	195.512	135.32	125.439	122.77	182.035	97.5914	246.149	95.7238	153.408	114.621	136.539	332.349	62.7607	603.977
SNX20	topgenes	32.2791	562.558	87.5004	205.045	77.7546	208.04	68.8881	515.271	26.7337	96.2559	117.895	206.304	264.538	88.6619	642.066
CLEC2D	topgenes	69.5243	367.969	92.5876	259.723	92.0778	343.843	92.9989	646.551	89.6871	84.224	155.011	236.203	240.693	80.6923	603.977
KRT80	topgenes	117.943	557.947	180.088	106.945	107.424	72.236	48.2216	127.997	175.062	94.2506	181.21	222.25	107.306	140.464	308.337
LRRN4	topgenes	73.2488	527.514	149.565	166.448	90.0316	150.251	144.665	211.141	214.732	164.437	312.205	290.022	196.727	139.468	621.208
RNF183	topgenes	926.163	198.279	217.734	215.498	502.335	265.828	183.701	108.305	396.693	260.693	454.116	287.032	334.585	268.974	152.355
PDLIM4	topgenes	124.15	147.556	284.885	198.612	293.626	157.956	143.517	481.358	137.98	167.445	169.202	252.149	172.136	291.887	300.175
TRIM6	topgenes	265.682	206.579	1194.48	970.545	1062.99	791.706	703.806	505.425	250.089	536.426	459.574	229.227	212.376	782.018	141.472
ADAM19	topgenes	94.3544	558.869	179.071	201.828	222.01	462.31	109.073	463.854	111.247	340.906	147.369	306.965	347.253	91.6505	946.776
SH3BGR	topgenes	204.848	104.212	192.297	159.211	949.424	125.209	191.738	204.577	141.43	879.338	134.27	113.617	265.283	294.876	73.4567
LGI2	topgenes	227.195	222.257	290.99	100.512	123.793	189.74	122.85	192.543	707.149	138.368	128.812	314.938	459.775	244.069	195.885
CNN1	topgenes	330.24	186.29	817.01	276.609	248.61	223.45	355.922	1137.75	385.482	259.691	308.93	291.018	179.588	218.168	87.9667
SRPX	topgenes	117.943	320.013	485.322	206.653	815.4	511.43	42.481	163.005	200.934	669.781	159.377	66.7748	245.909	206.214	119.707
DPT	topgenes	93.1129	171.534	556.543	914.258	4642.77	3681.14	158.443	693.592	331.152	7430.76	94.9713	313.941	367.373	790.984	306.523
RTN1	topgenes	140.29	369.813	178.053	227.559	161.648	234.044	138.924	358.83	125.907	129.344	347.137	190.358	319.681	130.502	762.68
ANO1	topgenes	160.154	302.49	407.996	246.858	172.902	398.742	241.108	444.162	466.546	337.898	466.124	1092.32	443.381	443.31	560.448
TRPM2	topgenes	83.1808	340.302	134.303	184.942	160.625	159.882	99.8877	300.849	99.1733	96.2559	127.72	170.425	270.5	151.423	753.612
TMEM38A	topgenes	172.569	121.734	251.309	143.129	729.461	133.877	166.479	115.963	214.732	829.205	143.003	124.58	280.187	251.043	82.5255
TRBC1	topgenes	68.2828	854.904	78.3434	273.393	122.77	327.47	53.9623	1648.65	14.6604	82.2186	163.744	203.314	231.005	121.537	895.991
DIO2	topgenes	37.2451	62.7114	86.483	102.12	135.047	250.418	40.1847	80.9556	151.778	190.507	594.935	551.141	52.1625	61.7645	165.958
MCUB	topgenes	40.9697	259.146	110.902	169.664	179.04	176.256	56.2586	515.271	68.9901	158.421	115.712	123.583	180.333	95.6353	489.712
ENO3	topgenes	350.104	175.223	219.768	271.785	4698.01	206.113	203.22	107.211	244.915	7608.23	148.461	134.546	472.443	232.115	154.168
SHISA4	topgenes	148.981	201.045	326.6	151.17	803.123	171.44	200.924	276.781	203.521	535.424	177.935	183.381	234.731	327.75	165.958
IGHV3-7	topgenes	39.7281	3075.63	10.1745	124.635	4.09235	4.81573	10.3332	396.026	0.862376	1.00267	278.364	266.102	382.276	256.024	2135.69
BANK1	topgenes	121.667	339.379	106.832	131.872	82.87	266.791	126.295	554.655	119.87	169.451	219.417	165.442	170.646	186.29	591.281
SLC5A1	topgenes	23.5886	206.579	348.984	344.957	51.1543	96.3146	727.917	379.616	128.494	485.29	74.2305	313.941	427.732	616.649	47.1574
ST8SIA4	topgenes	47.1772	415.002	80.3783	180.118	109.47	178.182	74.6287	342.42	63.8158	135.36	155.011	193.348	309.249	73.7189	965.82
COL5A3	topgenes	263.199	166.923	164.826	193.787	561.674	763.775	79.2213	273.499	427.739	695.85	98.2462	399.652	517.154	237.096	178.654
GNLY	topgenes	36.0036	663.081	112.937	124.635	90.0316	108.835	65.4437	431.034	22.4218	30.08	94.9713	377.726	281.677	201.233	370.911
HSPA7	topgenes	83.1808	341.224	131.251	73.1728	305.903	210.929	138.924	214.423	22.4218	138.368	77.5054	103.65	297.326	50.8063	567.703
PNPLA1	topgenes	264.44	90.3782	323.548	283.042	293.626	328.433	467.291	125.809	217.319	289.771	340.587	137.536	180.333	237.096	22.6718
SLC2A3	topgenes	187.467	472.18	179.071	294.299	271.118	318.801	123.999	518.553	151.778	308.821	195.401	310.951	390.473	147.438	762.68
IGF1	topgenes	373.693	786.659	157.704	606.289	2132.11	2503.22	141.221	269.123	221.631	2163.75	485.773	299.988	517.899	215.179	553.193
PROB1	topgenes	184.984	185.368	185.175	188.963	520.751	171.44	332.959	254.901	96.5861	819.178	143.003	354.803	257.832	414.42	212.208
MYL5	topgenes	351.346	181.679	138.373	205.045	929.986	163.735	145.813	155.347	136.255	160.427	225.966	135.543	119.974	279.933	156.889
PPP2R3B	topgenes	398.523	246.235	185.175	232.384	922.824	251.381	276.7	319.446	228.53	486.293	176.843	259.126	262.303	314.8	274.783
MAP4K1	topgenes	68.2828	682.448	75.291	222.735	127.886	229.229	66.5918	810.65	21.5594	106.283	143.003	232.217	193.001	103.605	956.751
KCNE4	topgenes	89.3883	137.412	136.338	161.623	263.956	221.524	103.332	273.499	135.393	159.424	148.461	318.924	121.464	139.468	143.286
INHBA	topgenes	85.6638	212.112	232.995	214.694	314.088	286.054	104.48	160.817	239.741	207.552	689.907	507.289	211.631	81.6885	483.363
AHNAK2	topgenes	95.5959	417.769	121.076	368.276	272.141	762.812	84.9619	214.423	178.512	650.73	625.501	319.921	99.1087	90.6543	256.645
P2RY8	topgenes	130.358	560.714	123.111	339.329	143.232	344.806	111.369	728.6	80.201	185.493	207.409	266.102	280.932	197.248	1152.64
CD300A	topgenes	63.3167	330.157	117.006	204.241	147.324	139.656	50.5179	422.282	37.9446	87.2319	98.2462	142.519	269.009	108.586	442.554
BCAT1	topgenes	162.637	279.435	178.053	169.664	627.152	465.2	236.516	156.441	201.796	448.192	245.616	225.24	373.334	118.548	645.694
COL6A4P2	topgenes	513.983	35.9668	39.6804	49.0499	43.9927	86.6831	156.146	16.4099	66.403	25.0667	90.6048	104.647	40.2396	54.7911	13.6031
MIR503HG	topgenes	427.078	88.5338	199.42	193.787	355.011	211.892	252.59	160.817	181.099	138.368	148.461	153.482	233.241	380.549	77.0842
BMPR1B	topgenes	230.92	143.867	358.141	221.127	126.863	192.629	260.627	153.159	835.643	273.728	233.608	423.571	463.501	252.039	202.233
FGA	topgenes	37.2451	13.8334	242.152	54.6786	4.09235	2.88944	1.14813	6.56397	19.8347	17.0453	100.429	4.98319	139.348	7.96961	56.2261
CALHM2	topgenes	170.086	469.413	356.106	369.885	469.597	436.305	97.5914	551.373	212.145	474.261	191.034	428.555	364.392	295.872	533.241
FCGR2C	topgenes	49.6602	371.657	97.6749	119.81	84.9162	190.703	120.554	154.253	31.9079	125.333	103.704	103.65	275.716	41.8404	357.308
IGLV1-51	topgenes	44.6942	23434.7	8.13957	163.232	4.09235	29.8575	56.2586	1186.98	10.3485	24.064	401.718	163.449	442.636	22.9126	26652.1
SMOX	topgenes	132.841	284.968	183.14	119.81	251.679	207.076	111.369	202.389	199.209	120.32	211.775	217.267	329.369	192.267	311.058
MZB1	topgenes	84.4223	1987.4	16.2791	209.065	26.6002	11.5578	45.9254	726.412	3.4495	18.048	247.799	178.398	103.58	52.7987	3323.69
TNNT2	topgenes	300.444	315.402	477.182	227.559	1419.02	248.492	212.405	258.183	129.356	380.01	270.723	129.563	183.314	300.853	150.541
SLC6A20	topgenes	33.5206	535.814	186.193	153.582	58.3159	99.204	518.957	246.149	76.7515	189.504	112.437	126.573	458.285	398.48	318.312
C1QTNF6	topgenes	253.267	265.601	191.28	196.2	726.391	557.662	160.739	240.679	240.603	738.965	275.089	211.287	236.967	223.149	379.98
GPR65	topgenes	75.7318	285.89	104.797	188.159	72.6391	107.872	70.0362	370.864	46.5683	83.2213	93.8797	173.415	213.866	54.7911	623.929
SYTL1	topgenes	129.116	678.759	103.78	246.054	150.394	237.897	106.776	639.987	68.9901	91.2426	157.194	212.284	202.688	217.172	971.261
GALNT6	topgenes	115.46	325.546	210.611	184.942	190.294	205.15	161.887	214.423	222.493	162.432	188.851	276.069	508.212	265.986	602.164
DLGAP2	topgenes	96.8374	22.1334	27.4711	70.7605	50.1312	60.6782	208.96	22.9739	62.9535	88.2346	136.453	48.8353	64.8305	44.8291	10.8825
IL27RA	topgenes	130.358	656.625	197.385	345.762	225.079	341.917	149.257	914.579	151.778	197.525	199.767	341.847	382.276	256.024	1099.13
SLC37A2	topgenes	78.2148	412.235	139.39	180.922	247.587	263.902	79.2213	313.976	84.5129	137.365	147.369	212.284	279.442	138.472	562.261
CX3CR1	topgenes	89.3883	779.282	303.199	285.454	123.793	187.813	243.404	475.888	111.247	226.603	307.838	386.696	176.607	185.293	543.217
BTK	topgenes	50.9017	482.325	106.832	175.293	124.817	190.703	67.7399	530.587	38.8069	110.293	135.361	150.492	172.881	110.578	711.895
IGLV3-21	topgenes	24.8301	3133.73	14.2443	295.908	5.11543	2.88944	6.88881	934.271	0.862376	2.00533	1002.11	194.344	5.21625	14.943	2354.24
KCNMA1	topgenes	156.43	240.701	343.897	128.655	273.164	492.168	218.146	226.457	236.291	706.88	205.225	237.2	373.334	130.502	544.124
ZYG11A	topgenes	146.498	75.6226	120.059	286.258	120.724	171.44	429.402	54.6997	71.5772	175.467	133.178	79.7311	23.8457	177.324	22.6718
SLC16A13	topgenes	954.717	226.868	297.094	383.554	168.809	161.809	330.663	189.261	107.797	326.869	374.427	215.274	132.642	559.865	86.153
TLR1	topgenes	139.049	414.08	227.908	188.963	127.886	194.555	164.183	281.157	195.759	204.544	233.608	186.371	426.242	138.472	609.419
NLRC3	topgenes	109.252	593.914	90.5527	301.536	82.87	321.691	126.295	463.854	42.2564	111.296	164.835	238.197	225.044	108.586	822.534
CLEC7A	topgenes	76.9733	316.324	190.262	250.878	63.4314	165.661	105.628	493.392	93.1366	105.28	132.087	290.022	353.96	103.605	759.053
PTGS1	topgenes	156.43	355.057	490.409	237.209	228.148	298.575	174.516	405.872	1408.26	256.683	379.885	571.074	450.088	220.16	475.202
KCNK10	topgenes	85.6638	62.7114	167.879	217.106	78.7777	158.919	541.919	166.287	70.7148	346.922	162.652	251.153	126.68	274.952	112.452
WNT5A	topgenes	139.049	240.701	180.088	300.732	148.348	211.892	195.183	132.373	924.467	254.677	336.22	588.017	383.767	155.407	457.971
S100A9	topgenes	58.3507	119.889	122.094	476.025	366.265	115.578	32.1478	610.449	62.9535	75.2	61.131	129.563	552.177	137.476	922.29
DHDH	topgenes	458.115	112.512	336.775	546.786	509.497	275.46	921.952	191.449	89.6871	827.199	170.293	356.797	118.483	696.345	15.4168
CXCL6	topgenes	129.116	343.991	41.7153	68.3482	25.5772	47.1942	12.6295	50.3237	16.3851	62.1653	210.684	114.613	38.0041	92.6467	462.505
FAM118A	topgenes	289.271	346.757	240.117	256.507	947.378	1176	250.293	1264.66	224.218	395.05	282.731	331.881	267.519	251.043	415.348
CTSK	topgenes	208.573	865.049	684.741	688.307	5661.76	3186.09	390.366	879.572	477.756	3568.49	420.275	329.887	535.783	488.139	1050.16
SELL	topgenes	80.6978	484.169	113.954	603.877	153.463	640.492	56.2586	1674.91	66.403	144.384	195.401	263.113	330.859	207.21	920.476
GCNT3	topgenes	151.464	160.467	153.634	60.3073	86.9624	52.973	49.3698	160.817	449.298	136.363	312.205	142.519	237.712	127.514	153.262
STPG3-AS1	topgenes	592.198	59.9447	62.0642	178.509	150.394	113.651	236.516	42.6658	101.76	77.2053	99.3378	80.7277	65.5757	159.392	38.9955
SYCP2	topgenes	120.426	77.4671	44.7676	97.2957	37.8542	66.4571	415.625	50.3237	75.8891	49.1306	219.417	197.334	84.9503	16.9354	76.1773
ADGRE2	topgenes	101.803	229.634	105.814	171.273	74.6853	183.961	67.7399	121.433	38.8069	93.248	181.21	166.439	226.534	55.7873	721.871
STEAP3	topgenes	288.029	276.668	317.443	129.46	264.979	252.344	219.294	168.475	281.997	280.747	205.225	134.546	331.604	241.081	351.867
FKBP11	topgenes	208.573	695.359	138.373	207.457	238.379	212.855	138.924	380.71	175.062	158.421	261.99	223.247	219.828	174.335	1032.93
CD24P4	topgenes	139.049	476.791	277.763	274.197	124.817	109.799	210.109	86.4256	432.913	256.683	269.631	249.16	288.384	33.8708	375.445
FER1L6	topgenes	120.426	40.578	109.884	283.042	19.4386	122.32	345.588	67.8277	246.64	118.315	300.197	108.634	193.001	98.6239	14.51
VTN	topgenes	225.954	52.5669	72.2387	246.054	68.5468	40.4521	159.591	55.7937	112.109	119.317	84.0551	56.8084	58.8691	78.6999	35.3681
LILRB4	topgenes	63.3167	699.048	129.216	199.416	490.058	427.637	106.776	332.574	102.623	253.675	121.17	150.492	479.15	132.495	1293.2
SLC7A13	topgenes	8.69053	203.812	633.869	619.154	404.119	699.244	2940.37	611.543	173.338	2110.61	151.736	1360.41	728.039	1259.2	29.9268
KIF26B	topgenes	213.539	260.99	271.658	240.425	160.625	313.022	199.775	145.501	641.608	415.104	580.744	443.504	535.783	155.407	759.053
ENSG00000271254	topgenes	273.131	354.135	286.92	144.737	125.84	370.811	623.437	38.2898	317.354	298.795	256.532	400.649	466.481	46.8215	223.091
PYCARD	topgenes	79.4563	377.191	189.245	209.869	261.91	162.772	81.5175	728.6	73.302	122.325	97.1546	192.351	212.376	214.183	588.561
SLC1A3	topgenes	167.603	448.202	257.414	307.165	150.394	464.236	164.183	595.133	82.7881	187.499	161.56	84.7143	324.152	266.982	2323.41
COPZ2	topgenes	274.373	243.468	367.298	240.425	859.393	354.438	244.553	321.634	241.465	678.805	303.472	207.301	166.92	359.629	142.379
RPL14P1	topgenes	156.43	210.268	256.397	165.644	183.132	125.209	164.183	749.386	102.623	212.565	143.003	139.529	125.19	359.629	178.654
ARNTL2	topgenes	40.9697	185.368	48.8374	71.5646	54.2236	98.2409	40.1847	99.5535	52.605	72.192	89.5132	187.368	157.233	35.8632	383.607
PLN	topgenes	408.455	177.068	818.027	297.516	154.486	166.624	314.589	639.987	184.549	557.482	256.532	265.106	222.808	206.214	132.403
MSLN	topgenes	162.637	316.324	124.128	138.305	130.955	40.4521	91.8507	188.167	451.885	60.16	73.1389	84.7143	174.372	63.7569	26.2993
DENND1C	topgenes	80.6978	475.869	129.216	262.136	134.024	235.008	229.627	462.76	59.504	167.445	197.584	270.089	215.356	193.263	694.665
SLC1A4	topgenes	177.535	620.659	188.228	147.954	255.772	234.044	143.517	228.645	164.714	409.088	230.333	198.331	311.484	170.35	1062.86
ITGBL1	topgenes	90.6298	866.893	568.753	390.791	601.575	731.028	89.5545	288.815	352.712	791.104	838.368	300.985	149.036	259.012	223.091
TACC3	topgenes	158.913	329.235	172.966	248.466	299.764	278.349	113.665	542.621	194.897	143.381	185.576	279.059	357.685	208.206	891.456
IKBKE	topgenes	142.773	312.635	176.018	222.735	120.724	171.44	103.332	305.224	155.228	127.339	149.553	194.344	286.148	158.396	607.605
LOXL2	topgenes	172.569	295.113	200.437	220.322	500.289	519.136	95.2952	126.903	393.244	682.816	326.396	283.045	278.697	115.559	657.483
KLHL6	topgenes	44.6942	647.403	89.5353	279.826	117.655	305.317	118.258	494.486	57.7792	150.4	305.655	207.301	352.469	76.7075	1326.76
SMAD9	topgenes	115.46	164.156	271.658	281.434	195.41	212.855	513.216	184.885	306.144	668.778	479.223	236.203	235.476	140.464	175.027
PRDM1	topgenes	88.1468	546.88	71.2213	130.264	70.593	141.582	57.4067	227.551	79.3386	87.2319	174.66	193.348	179.588	51.8025	1031.11
KDM5D	topgenes	101.803	728.559	1.01745	1219.01	975.001	1644.09	103.332	1457.2	32.7703	1149.06	223.783	1528.84	274.971	1067.93	1762.96
CRLF3	topgenes	141.532	432.524	168.896	291.083	158.578	239.823	133.184	462.76	139.705	197.525	193.218	250.156	274.226	156.404	659.297
LAMA3	topgenes	160.154	735.015	175.001	156.799	80.8238	305.317	136.628	212.235	316.492	245.653	372.244	296.998	298.071	100.616	774.47
FOS	topgenes	208.573	282.201	310.321	172.881	165.74	187.813	96.4433	367.582	167.301	339.904	227.058	193.348	330.114	162.381	299.268
SLC9A9	topgenes	116.701	422.38	199.42	245.25	194.386	269.681	129.739	367.582	128.494	214.571	164.835	211.287	347.998	169.354	672.9
KIF21B	topgenes	137.807	615.125	125.146	290.279	86.9624	427.637	127.443	457.29	54.3297	148.395	220.508	300.985	253.361	169.354	1000.28
TAGAP	topgenes	55.8677	481.402	80.3783	209.065	81.8469	200.334	84.9619	525.117	30.1832	85.2266	140.82	232.217	149.781	99.6201	707.361
FCN3	topgenes	93.1129	62.7114	114.971	31.3598	318.18	167.587	175.665	103.929	70.7148	308.821	45.8482	37.8723	113.267	83.6809	27.2062
RORB	topgenes	99.3204	51.6447	48.8374	157.603	103.332	122.32	267.515	16.4099	122.457	96.2559	281.639	261.119	44.7107	30.8822	14.51
RASAL3	topgenes	112.977	884.415	137.355	370.689	199.502	360.217	141.221	1019.6	60.3663	146.389	216.142	360.783	347.253	250.047	1340.36
LPL	topgenes	409.697	598.525	518.898	1130.56	461.412	491.204	587.845	193.637	1799.78	639.701	356.961	365.766	682.583	679.409	231.253
SOSTDC1	topgenes	256.991	1375.04	446.659	582.97	268.049	363.106	637.215	365.394	345.813	416.106	368.969	340.85	362.157	400.473	165.958
RRAD	topgenes	162.637	425.147	352.036	193.787	763.223	83.7937	117.11	505.425	122.457	407.082	224.875	222.25	1258.61	252.039	487.898
EXPH5	topgenes	237.127	192.745	198.402	214.694	125.84	250.418	212.405	83.1436	607.113	146.389	404.993	205.308	347.998	163.377	127.869
CTSW	topgenes	44.6942	640.948	92.5876	215.498	105.378	175.293	53.9623	632.329	6.03663	98.2613	106.979	224.244	103.58	133.491	777.19
DIPK2B	topgenes	328.999	345.835	224.856	246.858	286.464	336.138	82.6657	417.906	311.318	327.872	437.741	410.615	260.812	187.286	532.335
CYRIA	topgenes	84.4223	340.302	122.094	209.869	156.532	201.298	66.5918	370.864	141.43	226.603	210.684	229.227	287.639	77.7037	469.76
RPL7AP6	topgenes	175.052	217.646	184.158	204.241	236.333	163.735	120.554	946.305	118.146	172.459	156.102	123.583	138.603	683.394	242.135
PLIN4	topgenes	711.382	1045.81	149.565	2018.28	388.773	169.514	233.071	67.8277	624.36	834.218	364.603	213.281	232.496	184.297	205.86
C2	topgenes	263.199	211.19	193.315	155.191	417.419	198.408	58.5548	235.209	56.0545	207.552	445.383	182.385	527.586	105.597	668.365
PVALB	topgenes	213.539	13.8334	176.018	131.068	525.866	220.56	195.183	77.6736	371.684	284.757	211.775	130.56	277.206	326.754	7.25498
PLCB4	topgenes	203.607	286.813	236.048	327.267	125.84	166.624	126.295	214.423	212.145	254.677	423.55	317.928	325.643	136.48	1147.19
APOBEC3G	topgenes	127.875	748.848	180.088	300.732	171.879	273.533	103.332	529.493	153.503	142.379	196.492	249.16	333.84	203.225	900.525
C5AR1	topgenes	121.667	274.824	163.809	167.252	346.826	291.833	165.331	240.679	191.448	194.517	184.485	171.422	435.184	116.556	518.731
TMEM132A	topgenes	299.203	296.957	406.979	185.746	314.088	263.902	172.22	239.585	307.868	283.755	280.548	316.931	379.296	261.005	986.678
ARHGAP9	topgenes	106.769	738.704	141.425	367.472	259.864	376.59	83.8138	1160.73	47.4307	103.275	192.126	367.76	428.477	251.043	1100.94
LCK	topgenes	85.6638	889.949	84.4481	334.504	123.793	316.875	84.9619	1375.15	110.384	156.416	177.935	336.864	350.979	158.396	1315.87
KLRD1	topgenes	22.3471	317.246	41.7153	135.892	34.7849	98.2409	68.8881	133.467	13.798	35.0933	78.597	177.402	123.7	58.7759	452.53
CFP	topgenes	37.2451	312.635	63.0817	182.53	117.655	98.2409	48.2216	382.898	31.0455	58.1546	52.398	161.455	108.796	120.54	277.503
SH3PXD2B	topgenes	232.161	355.98	316.426	302.34	498.243	925.583	249.145	289.909	312.18	966.57	311.113	342.844	408.358	230.122	640.252
HCST	topgenes	55.8677	290.501	95.64	129.46	184.156	118.467	44.7772	569.971	37.0822	97.2586	80.7802	139.529	173.626	75.7113	447.088
PSMB8-AS1	topgenes	145.256	339.379	152.617	202.632	133.001	203.224	118.258	623.577	101.76	105.28	196.492	245.173	327.133	216.176	613.046
HDAC9	topgenes	60.8337	427.913	147.53	143.129	130.955	193.592	128.591	373.052	100.036	171.456	112.437	349.82	238.457	139.468	617.581
CSF3R	topgenes	126.633	383.646	165.844	403.657	143.232	183.961	96.4433	411.342	86.2376	111.296	156.102	230.223	312.23	156.404	758.146
CLEC11A	topgenes	297.961	479.558	444.624	393.203	1084.47	578.851	236.516	754.856	368.235	690.837	347.137	485.363	373.334	495.112	393.583
BTNL9	topgenes	1000.65	195.512	302.182	296.712	306.926	467.126	289.33	200.201	418.252	201.536	380.977	181.388	473.933	548.907	179.561
LIX1	topgenes	42.2112	234.246	156.687	139.109	39.9004	48.1573	65.4437	505.425	404.454	96.2559	412.634	397.659	163.194	135.483	456.157
HS6ST2	topgenes	209.814	132.801	381.542	260.527	351.942	403.558	653.288	195.825	826.156	479.274	245.616	385.699	681.838	511.051	110.639
MAP3K8	topgenes	131.6	300.646	180.088	237.209	228.148	165.661	135.48	288.815	145.742	157.419	175.752	209.294	304.778	120.54	461.598
GPRC5A	topgenes	198.641	393.791	362.211	151.974	135.047	146.398	158.443	420.094	411.353	192.512	367.877	307.961	273.48	177.324	329.195
TBC1D2	topgenes	207.331	211.19	266.571	201.024	243.495	274.497	216.997	210.047	273.373	222.592	259.807	228.23	309.249	226.138	481.55
FBXO32	topgenes	208.573	360.591	370.351	315.206	416.396	391.037	309.996	365.394	337.189	1205.2	398.443	397.659	887.507	200.236	418.068
TRPV2	topgenes	126.633	418.691	206.542	179.314	307.949	280.275	141.221	507.613	99.1733	162.432	175.752	243.18	302.542	144.449	655.669
P3H3	topgenes	275.614	332.002	371.368	303.949	1045.59	657.829	267.515	436.504	324.253	883.349	289.281	388.689	284.658	383.537	389.049
CCR2	topgenes	50.9017	1184.14	171.948	427.779	72.6391	217.671	109.073	798.616	44.8436	186.496	232.516	391.679	342.037	103.605	1073.74
IL4I1	topgenes	60.8337	280.357	48.8374	40.2048	119.701	77.0517	43.6291	156.441	50.8802	60.16	66.5891	144.513	302.542	65.7493	659.297
HLA-DQA2	topgenes	74.4903	690.748	100.727	155.191	83.8931	158.919	163.035	94.0835	25.0089	52.1386	433.375	636.852	377.805	47.8177	1449.18
ADGRV1	topgenes	211.056	65.4781	369.333	357.823	285.441	276.423	1021.84	390.556	419.115	1120.98	188.851	409.618	371.844	695.348	30.8337
P2RX7	topgenes	52.1432	346.757	135.32	135.892	123.793	203.224	91.8507	309.6	93.1366	168.448	89.5132	208.297	344.272	58.7759	803.49
LSP1P4	topgenes	271.89	35.9668	31.5408	56.2868	143.232	65.4939	67.7399	19.6919	40.5317	19.0507	37.1152	49.8319	26.8264	48.8139	40.8093
FCMR	topgenes	36.0036	395.635	57.9945	240.425	135.047	467.126	61.9993	1067.74	27.596	129.344	147.369	178.398	193.001	162.381	712.802
CARMN	topgenes	749.869	196.434	707.125	491.303	277.256	430.526	292.774	562.313	393.244	169.451	280.548	605.956	298.071	380.549	126.962
ALKAL2	topgenes	177.535	154.012	207.559	483.262	239.402	411.263	249.145	118.151	31.9079	274.731	187.759	104.647	44.7107	475.188	169.585
RPS2P46	topgenes	119.184	272.057	261.484	374.709	607.713	271.607	235.368	243.961	108.659	418.112	313.296	172.418	206.414	121.537	328.288
LIPH	topgenes	196.158	182.601	522.967	163.232	134.024	156.03	215.849	319.446	646.782	163.435	171.385	244.176	465.736	380.549	250.297
ECRG4	topgenes	461.84	332.924	364.246	389.183	447.089	247.529	366.255	1106.03	240.603	360.96	204.134	339.854	248.144	539.941	93.4079
RGS19	topgenes	98.0789	476.791	210.611	210.673	232.241	239.823	135.48	750.48	104.348	171.456	172.477	237.2	254.851	250.047	694.665
GK4P	topgenes	254.508	120.812	314.391	374.709	180.063	381.406	490.253	71.1096	254.401	374.997	312.205	247.166	186.295	139.468	87.9667
MARCHF1	topgenes	80.6978	524.747	189.245	303.144	150.394	317.838	106.776	757.044	114.696	204.544	229.241	289.025	500.76	104.601	1295.01
CPXM1	topgenes	167.603	793.115	564.683	453.511	1460.97	1028.64	287.034	318.352	434.638	2105.6	350.412	773.391	1299.59	311.811	1522.64
ESRRB	topgenes	276.856	123.578	730.527	224.343	385.704	524.915	726.769	287.721	1274.59	425.13	230.333	339.854	639.363	1219.35	51.6918
C1orf162	topgenes	120.426	505.38	274.711	218.714	144.255	161.809	71.1843	859.88	74.1644	118.315	145.186	188.365	273.48	238.092	832.51
RNASE6	topgenes	84.4223	409.469	261.484	283.042	185.179	207.076	84.9619	619.201	76.7515	150.4	281.639	212.284	336.075	282.921	769.028
GLCCI1	topgenes	175.052	439.902	176.018	217.106	150.394	209.966	231.923	381.804	293.208	179.477	199.767	379.719	291.365	173.339	856.088
LINC01606	topgenes	132.841	168.768	195.35	204.241	160.625	301.465	440.884	142.219	422.564	119.317	225.966	309.955	476.169	247.058	99.756
SORCS2	topgenes	379.9	265.601	377.473	311.99	255.772	412.226	276.7	196.919	1051.24	599.594	187.759	320.918	978.419	456.26	364.563
TBXAS1	topgenes	194.916	491.547	358.141	351.39	257.818	230.192	187.146	573.253	141.43	204.544	239.066	240.19	415.809	271.963	765.401
STAC2	topgenes	235.886	291.424	416.136	199.416	224.056	205.15	264.071	142.219	192.31	199.531	213.958	164.445	209.395	462.237	118.8
PDK1	topgenes	137.807	816.171	199.42	248.466	139.14	200.334	196.331	277.875	336.327	179.477	283.822	256.136	284.658	156.404	1014.79
TFPI2	topgenes	84.4223	321.857	149.565	195.396	110.493	98.2409	106.776	191.449	341.501	62.1653	593.844	320.918	139.348	131.499	406.279
CD209	topgenes	109.252	394.713	167.879	171.273	519.728	357.327	90.7026	357.736	195.759	184.491	128.812	296.002	1632.69	142.457	822.534
HSF4	topgenes	703.933	165.079	138.373	186.55	438.904	195.519	228.479	188.167	196.622	153.408	171.385	150.492	153.507	424.382	172.306
IRX3	topgenes	171.328	419.613	580.962	295.908	463.458	382.369	414.476	379.616	863.239	453.205	155.011	665.754	892.723	992.216	665.645
SLC28A2	topgenes	648.065	16.6001	26.4536	308.773	332.503	269.681	772.694	85.3316	119.008	96.2559	169.202	130.56	160.958	279.933	0.906873
DEF6	topgenes	109.252	709.192	157.704	373.101	189.271	356.364	133.184	895.981	43.1188	114.304	221.6	293.012	312.975	193.263	1070.11
CHI3L1	topgenes	211.056	410.391	307.269	152.778	1958.19	785.927	500.587	138.937	432.913	496.32	298.014	170.425	541.745	235.103	297.454
RGS1	topgenes	6.20752	147.556	29.5059	46.6376	54.2236	56.8256	18.3701	112.681	6.03663	43.1146	122.262	38.8689	65.5757	20.9202	227.625
SASH3	topgenes	74.4903	940.671	153.634	420.543	190.294	401.632	123.999	1120.25	49.1554	189.504	267.448	338.857	440.4	239.088	1587.03
ACAN	topgenes	151.464	45.1891	55.9596	26.5352	91.0547	182.035	75.7769	47.0418	73.302	231.616	429.008	174.412	195.237	27.8936	27.2062
MNDA	topgenes	79.4563	464.802	187.21	396.42	211.779	175.293	94.147	766.89	64.6782	156.416	193.218	268.096	348.743	112.571	827.068
ERICH4	topgenes	568.609	150.323	212.646	504.169	424.581	206.113	292.774	167.381	141.43	238.635	390.802	185.375	106.56	287.902	16.3237
PIM2	topgenes	222.229	1427.61	184.158	275.001	232.241	274.497	216.997	801.898	136.255	147.392	491.231	302.978	487.346	309.819	2863
EVI2B	topgenes	100.562	803.26	153.634	340.937	184.156	323.617	119.406	838	63.8158	171.456	197.584	284.042	315.21	112.571	1079.18
BIN2	topgenes	105.528	827.237	154.652	365.06	169.832	365.032	119.406	890.512	97.4485	156.416	239.066	375.733	366.628	179.316	1236.97
LINC02294	topgenes	250.784	76.5448	226.891	508.189	185.179	88.6094	247.997	92.9895	68.1277	164.437	203.042	79.7311	49.9269	179.316	18.1375
ENSG00000247228	topgenes	513.983	111.589	234.013	430.996	195.41	271.607	464.994	101.741	415.665	232.619	316.571	252.149	76.7533	196.252	4.53437
TCF7	topgenes	103.045	628.036	110.902	504.169	156.532	578.851	133.184	1040.39	72.4396	147.392	247.799	437.524	277.206	150.426	813.465
PADI2	topgenes	156.43	200.123	781.399	264.548	2423.69	342.88	440.884	260.371	1271.14	1732.61	388.618	359.786	1818.23	486.146	245.763
SEPTIN1	topgenes	145.256	656.625	124.128	377.121	185.179	342.88	98.7395	1083.05	55.1921	152.405	164.835	240.19	259.322	267.978	1068.3
SCIMP	topgenes	33.5206	242.546	80.3783	155.191	74.6853	169.514	59.703	487.922	30.1832	89.2373	109.162	132.553	188.53	111.575	425.324
ISG20	topgenes	69.5243	509.991	73.2562	221.127	104.355	209.003	72.3325	984.595	40.5317	79.2106	145.186	159.462	138.603	141.461	1076.46
LIPC	topgenes	568.609	747.926	203.489	524.271	236.333	200.334	256.034	296.473	240.603	414.101	308.93	232.217	395.69	249.05	276.596
APOBR	topgenes	67.0413	475.869	98.6923	248.466	184.156	264.865	90.7026	499.955	100.898	162.432	173.568	343.84	321.172	130.502	594.909
PRR35	topgenes	355.07	186.29	168.896	227.559	216.894	236.934	296.219	269.123	278.548	163.435	205.225	310.951	233.986	647.531	39.9024
SEMA6B	topgenes	218.505	296.957	310.321	229.168	853.254	317.838	135.48	553.561	297.52	384.021	230.333	594.993	488.092	263.993	518.731
MS4A1	topgenes	42.2112	527.514	17.2966	217.91	119.701	567.293	27.5552	1404.69	7.76139	120.32	303.472	131.556	160.213	201.233	1042
PLA2G12B	topgenes	340.172	129.112	215.699	511.406	206.663	231.155	381.181	95.1775	164.714	359.957	338.404	152.486	143.819	258.016	34.4612
ADAM8	topgenes	252.025	708.27	105.814	321.639	276.233	311.096	157.294	642.175	119.87	170.453	228.15	343.84	292.855	194.259	833.416
RGS10	topgenes	137.807	522.903	284.885	276.609	335.572	238.86	120.554	934.271	118.146	171.456	182.301	278.062	310.739	262.001	682.875
DOK2	topgenes	72.0073	582.847	191.28	301.536	305.903	275.46	74.6287	1025.07	53.4673	182.485	141.911	247.166	449.342	218.168	892.363
DEPDC7	topgenes	438.251	142.023	340.845	439.841	503.359	428.6	583.252	177.227	235.429	306.816	338.404	225.24	150.526	356.64	74.3636
FAM78A	topgenes	120.426	773.748	198.402	327.267	240.425	387.185	122.85	882.854	76.7515	302.805	233.608	294.008	375.57	202.229	1326.76
APLNR	topgenes	437.01	363.357	347.967	191.375	1109.03	709.839	266.367	167.381	303.556	944.511	674.624	326.897	283.913	139.468	222.184
CARD11	topgenes	101.803	678.759	127.181	346.566	96.1701	400.669	135.48	957.245	112.971	120.32	228.15	352.81	285.403	218.168	1160.8
CLEC10A	topgenes	91.8713	956.349	226.891	500.148	400.027	307.244	175.665	2056.71	34.495	245.653	229.241	516.259	461.265	227.134	720.964
BDKRB2	topgenes	379.9	464.802	1047.97	254.095	426.627	319.764	669.362	376.334	971.898	590.57	472.673	453.47	1380.07	1081.87	186.816
CYTIP	topgenes	60.8337	551.492	141.425	286.258	136.071	278.349	63.1474	811.744	43.9812	153.408	139.728	197.334	233.986	145.445	969.447
SCARA3	topgenes	217.263	627.114	484.305	278.217	282.372	450.752	136.628	429.94	957.238	589.568	430.1	436.528	566.335	258.016	909.594
HHLA2	topgenes	60.8337	566.247	49.8549	174.489	41.9465	45.2679	196.331	294.285	3.4495	654.741	228.15	348.823	77.4985	223.149	260.273
MYO1G	topgenes	98.0789	808.793	134.303	352.194	166.763	351.548	91.8507	955.057	34.495	368.981	176.843	370.749	299.562	205.217	1197.07
TBC1D10C	topgenes	104.286	920.382	104.797	516.23	246.564	430.526	86.1101	1631.15	33.6327	191.509	199.767	317.928	340.546	327.75	1400.21
CD86	topgenes	55.8677	431.602	185.175	192.179	154.486	223.45	64.2955	530.587	49.1554	151.403	143.003	184.378	342.782	101.613	808.931
LAT2	topgenes	93.1129	510.914	159.739	266.96	146.301	151.214	92.9989	644.363	67.2653	122.325	165.927	273.079	281.677	180.312	695.572
NAPSB	topgenes	76.9733	753.459	337.792	539.549	164.717	360.217	315.737	2300.67	46.5683	188.501	205.225	427.558	359.921	374.572	937.707
GPR34	topgenes	136.566	415.002	199.42	266.156	241.448	287.981	166.479	506.519	131.081	181.483	172.477	219.26	280.932	158.396	752.705
HNRNPKP4	topgenes	135.324	393.791	404.944	73.9769	78.7777	226.339	324.922	483.546	237.153	270.72	346.045	209.294	96.128	349.667	102.477
FOLH1B	topgenes	264.44	22.1334	92.5876	364.256	154.486	101.13	303.107	79.8616	126.769	226.603	87.33	68.7681	68.5564	108.586	9.9756
NTRK3	topgenes	320.308	142.023	371.368	195.396	59.339	209.966	350.181	255.995	307.868	98.2613	252.165	682.697	245.909	274.952	257.552
USP13	topgenes	299.203	258.224	299.129	266.96	574.975	422.821	461.55	246.149	423.427	1523.05	360.236	351.813	636.382	260.009	327.381
ADAMTS2	topgenes	342.655	438.98	431.397	361.844	1952.05	2366.45	228.479	409.154	529.499	3453.18	451.933	619.909	960.535	333.727	857.902
G6PC1	topgenes	2562.47	311.713	2447.98	1914.55	1451.76	1951.33	2930.04	520.741	399.28	3460.2	1384.18	168.432	358.431	1520.2	58.9468
SLC5A11	topgenes	233.403	80.2337	238.082	250.074	175.971	211.892	618.844	181.603	117.283	368.981	94.9713	276.069	238.457	442.313	4.53437
HBB	topgenes	732.488	545.958	922.824	4240	1369.91	419.932	562.586	1898.08	656.268	1689.49	955.172	291.018	451.578	751.136	515.104
MTND4P12	topgenes	404.731	117.123	142.443	147.15	244.518	473.868	273.256	73.2976	656.268	269.717	173.568	215.274	92.4021	101.613	82.5255
ENTPD1	topgenes	203.607	450.969	386.63	332.092	179.04	376.59	159.591	688.123	300.107	262.699	399.535	511.275	456.049	220.16	915.035
UNC13D	topgenes	302.927	648.325	147.53	332.092	273.164	369.848	165.331	745.01	118.146	123.328	283.822	319.921	345.017	241.081	1106.39
FLNC	topgenes	450.666	448.202	693.899	369.08	3201.24	698.281	428.254	223.175	457.922	9591.5	417.001	402.642	2864.46	197.248	376.352
AKAP6	topgenes	268.165	200.123	305.234	266.156	250.656	283.165	502.883	112.681	470.857	826.197	366.786	267.099	460.52	187.286	143.286
CKMT2	topgenes	290.512	112.512	241.135	180.922	671.145	121.356	151.554	157.535	221.631	888.362	162.652	128.566	335.33	206.214	39.9024
PIK3R5	topgenes	117.943	592.07	134.303	359.431	143.232	338.064	125.147	832.53	95.7238	188.501	188.851	281.052	434.439	202.229	1227
LST1	topgenes	83.1808	364.28	207.559	283.846	244.518	202.261	90.7026	864.256	53.4673	89.2373	173.568	212.284	242.928	215.179	431.672
SLC5A8	topgenes	105.528	443.591	337.792	566.888	138.117	215.745	892.1	359.924	183.686	620.65	148.461	227.234	617.753	676.421	51.6918
LPXN	topgenes	147.739	530.28	177.036	267.764	251.679	310.133	191.738	717.66	167.301	198.528	239.066	261.119	359.921	202.229	900.525
ARFGEF3	topgenes	148.981	216.723	422.24	161.623	110.493	350.585	525.846	141.125	1210.78	259.691	310.021	401.645	851.739	219.164	258.459
SPN	topgenes	84.4223	1034.74	135.32	470.397	234.287	563.44	187.146	811.744	77.6139	195.52	236.883	538.185	429.223	110.578	1244.23
GDPD3	topgenes	348.863	155.856	437.502	273.393	483.92	263.902	446.624	306.318	172.475	523.392	264.173	254.143	181.078	709.295	99.756
CRHBP	topgenes	886.434	162.312	813.957	216.302	835.862	847.568	288.182	307.412	393.244	310.826	315.48	210.291	439.655	346.678	98.8492
ARSF	topgenes	243.335	91.3004	397.822	197.808	281.349	193.592	886.36	138.937	169.888	366.976	161.56	213.281	179.588	404.458	0.906873
IL2RB	topgenes	47.1772	1054.11	98.6923	236.404	111.516	386.222	113.665	746.104	27.596	139.371	197.584	370.749	432.203	176.328	1441.93
ODF3B	topgenes	297.961	552.414	183.14	233.992	304.88	193.592	79.2213	662.961	144.017	177.472	277.273	279.059	263.048	280.929	845.206
MUC20-OT1	topgenes	1287.44	344.913	676.602	952.855	630.221	882.242	617.696	280.063	1286.67	263.701	748.855	912.921	904.646	296.868	330.102
RASL11B	topgenes	463.081	168.768	544.334	238.013	366.265	288.944	236.516	409.154	954.65	325.866	295.83	299.988	280.187	573.812	206.767
IGKV3-11	topgenes	119.184	1660.93	15.2617	175.293	9.20778	4.81573	33.2959	606.073	2.58713	15.04	591.661	237.2	128.916	19.924	12288.1
MT1X	topgenes	3417.86	987.705	1671.66	1143.43	2176.11	1503.47	2323.82	1049.14	616.599	1048.79	1407.1	335.867	598.378	2470.58	275.689
CHRNA4	topgenes	975.823	117.123	230.96	487.283	196.433	298.575	950.655	307.412	252.676	517.376	454.116	707.613	75.263	512.047	24.4856
PTP4A3	topgenes	311.618	337.535	513.811	281.434	1030.25	233.081	195.183	533.869	277.685	776.064	370.061	497.323	485.111	514.04	363.656
TSPAN13	topgenes	321.55	329.235	170.931	271.785	361.15	233.081	158.443	400.402	193.172	314.837	211.775	265.106	206.414	306.83	440.74
CAP2	topgenes	295.478	361.513	382.56	334.504	866.554	314.949	274.404	254.901	315.63	1140.03	517.43	323.907	549.941	271.963	262.086
SLC25A34	topgenes	748.627	147.556	368.316	667.4	218.94	202.261	547.66	196.919	111.247	445.184	192.126	142.519	110.286	732.208	29.0199
CHST11	topgenes	208.573	609.592	245.205	394.007	213.825	340.954	211.257	497.768	181.099	278.741	363.511	332.877	472.443	177.324	1298.64
FGR	topgenes	119.184	498.002	197.385	298.32	254.749	375.627	96.4433	851.128	108.659	185.493	193.218	282.049	256.341	258.016	767.215
IKZF3	topgenes	75.7318	1048.57	56.977	398.028	107.424	525.878	87.2582	612.637	32.7703	221.589	239.066	305.968	392.709	117.552	2048.63
NFATC2	topgenes	116.701	824.471	147.53	340.937	148.348	532.62	195.183	484.64	260.438	238.635	291.464	494.333	505.976	196.252	1199.79
SFMBT2	topgenes	258.233	735.015	204.507	391.595	198.479	399.706	275.552	414.624	263.025	308.821	356.961	417.591	469.462	196.252	1229.72
LHFPL2	topgenes	151.464	518.291	246.222	248.466	468.574	705.023	197.479	439.786	371.684	625.664	243.432	308.958	666.934	215.179	1389.33
LRRC37A3	topgenes	707.658	121.734	251.309	240.425	219.964	260.049	300.811	88.6136	335.464	250.667	284.914	214.277	172.881	198.244	59.8536
COMP	topgenes	398.523	99.6005	44.7676	312.794	2515.77	1227.05	32.1478	185.979	77.6139	1837.89	697.548	185.375	128.916	152.419	92.5011
C11orf96	topgenes	203.607	285.89	314.391	209.065	279.303	118.467	143.517	817.214	171.613	141.376	221.6	345.834	359.176	171.347	204.953
FPR3	topgenes	75.7318	666.77	273.693	259.723	262.933	213.818	102.184	833.624	122.457	233.621	252.165	385.699	552.177	128.51	1457.35
GEM	topgenes	235.886	570.858	462.938	428.584	295.672	419.932	165.331	915.673	328.565	448.192	339.495	644.825	405.377	216.176	462.505
TUBA5P	topgenes	509.017	81.156	164.826	466.376	342.734	175.293	392.662	152.065	129.356	163.435	160.469	215.274	84.9503	203.225	28.1131
LILRB2	topgenes	63.3167	332.924	140.408	172.077	200.525	149.288	106.776	369.77	82.7881	112.299	176.843	226.237	400.161	134.487	805.303
MS4A4A	topgenes	271.89	505.38	367.298	429.388	573.952	326.506	168.776	843.47	128.494	339.904	167.019	218.264	1008.97	329.743	1253.3
GATD3B	topgenes	173.811	80.2337	272.676	356.215	141.186	95.3514	136.628	30.6318	43.9812	114.304	84.0551	54.8151	77.4985	101.613	41.7162
TRBC2	topgenes	50.9017	1052.26	96.6574	623.175	301.811	590.408	111.369	2377.25	14.6604	232.619	266.356	454.467	427.732	225.141	2226.37
HAVCR1	topgenes	175.052	899.171	210.611	252.486	79.8007	258.123	218.146	147.689	339.776	374.997	193.218	253.146	666.934	207.21	1101.85
KCNK6	topgenes	255.75	506.303	253.344	325.659	423.558	281.239	153.85	587.475	229.392	206.549	254.349	389.686	374.079	184.297	972.168
SCARF2	topgenes	633.167	708.27	511.776	459.943	724.345	532.62	282.441	529.493	314.767	511.36	359.144	567.087	353.96	457.256	479.736
ZAP70	topgenes	120.426	1060.56	89.5353	487.283	214.848	507.578	107.925	1254.81	39.6693	117.312	201.951	387.692	381.531	265.986	1534.43
GGT4P	topgenes	307.893	90.3782	115.989	138.305	188.248	107.872	143.517	65.6397	162.127	135.36	37.1152	225.24	40.9848	112.571	33.5543
RUNX3	topgenes	88.1468	972.027	101.745	322.443	230.194	376.59	134.332	944.117	56.0545	165.44	198.676	456.46	364.392	154.411	1280.5
GPX8	topgenes	290.512	409.469	389.682	365.864	510.52	426.674	230.775	392.744	479.481	679.808	420.275	413.605	304.778	249.05	544.124
SLC22A4	topgenes	446.942	123.578	281.833	340.133	222.01	188.777	486.809	173.945	203.521	292.779	216.142	209.294	126.68	325.758	77.9911
GGTA1	topgenes	175.052	710.115	252.327	331.288	442.996	223.45	191.738	799.71	100.036	253.675	217.233	293.012	459.03	259.012	1001.19
TRAF3IP3	topgenes	121.667	996.927	131.251	574.125	151.417	495.057	144.665	1323.73	48.2931	164.437	277.273	388.689	333.095	240.084	1224.28
RANBP3L	topgenes	260.716	147.556	460.903	299.124	111.516	316.875	584.4	293.191	1749.76	269.717	268.54	578.05	687.054	529.979	204.953
ACAP1	topgenes	121.667	1136.18	99.7098	512.21	336.595	490.241	132.035	1525.03	37.0822	136.363	280.548	414.602	412.084	284.914	1597
CTXND1	topgenes	360.036	250.846	216.716	213.086	288.51	429.563	345.588	118.151	483.793	759.018	399.535	381.712	353.96	61.7645	96.1286
VAV1	topgenes	91.8713	615.125	131.251	278.217	229.171	261.976	106.776	699.062	95.7238	178.475	151.736	253.146	393.454	145.445	1180.75
LILRB1	topgenes	85.6638	535.814	145.495	147.954	175.971	201.298	101.036	388.368	65.5406	87.2319	160.469	227.234	321.172	91.6505	1197.07
RUNX1	topgenes	176.294	700.892	275.728	288.671	508.474	499.873	156.146	355.548	338.914	534.421	435.558	438.521	666.934	175.331	1062.86
SCUBE1	topgenes	328.999	132.801	224.856	170.469	84.9162	136.767	148.109	141.125	376.858	192.512	206.317	650.805	339.056	251.043	122.428
GIMAP2	topgenes	139.049	412.235	231.978	381.946	213.825	269.681	106.776	962.715	111.247	231.616	188.851	304.971	301.052	149.43	782.632
SELPLG	topgenes	136.566	1082.69	236.048	480.046	283.395	478.684	146.961	1276.69	71.5772	207.552	273.998	405.632	576.023	264.99	1516.29
TRAC	topgenes	127.875	1143.56	138.373	513.014	305.903	662.644	138.924	1994.35	53.4673	218.581	311.113	452.474	535.783	215.179	1662.3
CD52	topgenes	50.9017	883.493	164.826	667.4	466.527	446.9	103.332	1678.19	57.7792	211.563	184.485	288.029	454.559	207.21	1152.64
MUC15	topgenes	325.274	134.645	723.404	184.942	181.086	383.332	473.031	306.318	892.559	416.106	307.838	490.346	752.63	456.26	79.8048
CTH	topgenes	280.58	133.723	451.746	338.525	357.057	336.138	664.77	154.253	286.309	508.352	343.862	201.321	237.712	351.659	49.878
ABI3	topgenes	158.913	347.68	197.385	225.951	182.109	222.487	236.516	683.747	133.668	210.56	191.034	234.21	266.029	371.583	564.982
ATF3	topgenes	96.8374	270.212	176.018	201.024	167.786	140.619	156.146	350.078	137.98	198.528	184.485	239.193	300.307	117.552	233.066
PRF1	topgenes	70.7658	607.747	106.832	172.077	119.701	180.108	101.036	356.642	32.7703	98.2613	93.8797	249.16	282.423	155.407	779.911
CLDN5	topgenes	315.342	371.657	743.753	384.358	820.515	468.089	144.665	1375.15	360.473	424.128	265.265	644.825	701.213	618.641	524.173
AK4P1	topgenes	351.346	152.167	315.408	501.756	165.74	416.079	797.953	127.997	184.549	647.722	354.778	184.378	145.31	330.739	66.2017
SPSB1	topgenes	279.339	465.725	476.165	522.663	308.972	711.765	281.293	521.835	189.723	289.771	635.326	344.837	286.894	704.314	730.033
AMDHD1	topgenes	402.248	115.278	286.92	299.124	311.018	319.764	425.958	156.441	158.677	420.117	258.715	242.183	172.881	400.473	50.7849
IGLV2-14	topgenes	120.426	11750.1	50.8723	97.2957	15.3463	31.7838	42.481	1563.32	16.3851	41.1093	1221.53	253.146	149.781	33.8708	8459.31
DRAIC	topgenes	797.046	108.823	340.845	295.103	608.736	506.615	918.507	243.961	589.865	533.418	290.372	152.486	238.457	386.526	57.133
CCN4	topgenes	283.063	334.768	332.705	262.94	402.073	615.45	276.7	214.423	405.317	496.32	490.139	335.867	363.647	176.328	358.215
COLCA1	topgenes	317.825	148.479	205.524	237.209	181.086	291.833	411.032	129.091	718.359	217.579	472.673	385.699	391.964	271.963	70.7361
CSPG4	topgenes	513.983	210.268	412.066	223.539	394.911	472.905	407.588	222.081	319.079	740.97	579.653	428.555	602.104	235.103	146.913
NECAB2	topgenes	830.567	46.1113	226.891	278.217	275.21	153.14	409.884	187.073	154.365	365.973	88.4216	195.341	82.7148	666.459	5.44124
NFE2L3	topgenes	121.667	560.714	194.332	197.004	83.8931	186.85	133.184	410.248	159.54	162.432	265.265	411.612	356.195	164.373	1245.14
LINC01874	topgenes	117.943	28.589	37.6455	192.983	35.808	35.6364	103.332	83.1436	8.62376	111.296	54.5812	5.97983	12.668	232.115	0.906873
CP	topgenes	112.977	1098.37	594.189	554.827	97.1932	273.533	292.774	757.044	234.566	187.499	278.364	545.161	416.555	181.309	652.042
PROZ	topgenes	1046.59	176.145	295.059	656.143	378.542	294.723	785.324	144.407	270.786	548.458	731.389	237.2	306.268	568.831	19.9512
ADIRF-AS1	topgenes	720.073	178.912	170.931	283.846	250.656	330.359	250.293	252.713	394.106	90.2399	283.822	309.955	286.148	459.249	139.658
IRF7	topgenes	578.541	446.358	375.438	398.028	440.95	225.376	176.813	1020.7	238.878	182.485	223.783	296.002	386.002	411.431	882.388
NEXN	topgenes	481.704	363.357	658.288	628	2002.18	538.399	359.366	703.438	289.758	2358.27	380.977	296.998	479.15	379.553	368.19
S100A14	topgenes	126.633	320.935	231.978	201.024	178.017	97.2777	144.665	957.245	173.338	160.427	126.628	312.944	299.562	329.743	377.259
TM4SF5	topgenes	849.189	67.3226	393.752	278.217	777.546	330.359	291.626	192.543	196.622	259.691	255.44	248.163	201.943	584.77	29.0199
MFNG	topgenes	240.852	612.359	276.745	374.709	389.796	395.853	154.998	1119.16	170.75	288.768	219.417	431.544	334.585	330.739	871.505
HAPLN3	topgenes	76.9733	438.98	150.582	185.746	380.588	282.202	56.2586	794.24	48.2931	187.499	193.218	287.032	315.956	158.396	987.585
WAS	topgenes	109.252	656.625	148.547	358.627	174.948	314.949	157.294	945.211	75.0267	154.411	255.44	310.951	391.219	229.126	1172.59
COX7A1	topgenes	163.879	161.39	490.409	385.966	1064.01	145.435	190.59	521.835	273.373	633.685	203.042	144.513	251.87	476.184	123.335
SIGLEC1	topgenes	328.999	810.637	257.414	492.107	736.622	552.846	169.924	854.41	373.409	326.869	129.903	479.383	1395.72	237.096	2017.79
ITGA11	topgenes	696.484	429.758	532.125	406.873	512.566	937.141	285.885	373.052	1167.66	890.367	751.038	998.632	616.262	320.777	608.512
SULT1C4	topgenes	433.285	709.192	351.019	343.349	236.333	341.917	228.479	280.063	362.198	313.834	355.87	320.918	343.527	377.56	437.113
GLIPR2	topgenes	161.396	629.881	235.03	361.039	666.029	507.578	117.11	959.433	138.843	481.28	273.998	430.548	388.983	254.031	829.789
FOLH1	topgenes	379.9	106.056	674.567	783.994	563.721	627.971	483.365	113.775	427.739	540.437	633.142	223.247	258.577	274.952	92.5011
ASB15	topgenes	203.607	21.2112	141.425	393.203	200.525	255.234	419.069	55.7937	142.292	289.771	216.142	110.627	114.012	148.434	2.72062
EDIL3	topgenes	157.671	335.691	430.38	274.197	301.811	687.686	320.329	339.138	513.114	1471.91	424.642	709.606	504.486	331.735	440.74
ZNF385A	topgenes	196.158	603.136	290.99	269.372	485.966	538.399	203.22	642.175	346.675	403.072	311.113	409.618	571.552	291.887	875.133
NR1I3	topgenes	76.9733	66.4003	179.071	563.672	152.44	123.283	624.585	140.031	63.8158	369.984	64.4059	100.66	104.325	439.325	3.62749
HS3ST1	topgenes	93.1129	632.648	186.193	189.767	90.0316	86.6831	91.8507	231.927	325.978	106.283	189.943	253.146	258.577	163.377	418.975
GTF2IP4	topgenes	126.633	190.901	697.968	171.273	163.694	258.123	281.293	65.6397	313.043	250.667	169.202	134.546	289.129	146.442	271.155
IGLV1-40	topgenes	58.3507	2678.15	27.4711	239.621	3.06926	6.74202	17.222	1032.73	2.58713	2.00533	803.436	108.634	76.7533	38.8518	6705.42
PTGER1	topgenes	184.984	391.024	378.49	279.022	281.349	160.845	309.996	572.159	330.29	298.795	263.082	510.279	413.574	499.097	373.632
GMIP	topgenes	175.052	813.404	222.821	345.762	234.287	483.499	169.924	882.854	223.355	194.517	267.448	366.763	573.787	321.773	1329.48
CD48	topgenes	63.3167	1002.46	135.32	487.283	234.287	307.244	86.1101	2235.03	25.0089	140.373	189.943	337.86	275.716	205.217	1168.05
OTOGL	topgenes	518.949	59.9447	296.077	455.119	659.891	1003.6	982.803	72.2036	913.256	1462.89	427.917	2121.84	476.914	364.61	17.2306
AMBP	topgenes	2825.66	279.435	521.95	201.024	529.959	295.686	398.403	249.431	589.003	496.32	248.89	173.415	165.43	1092.83	134.217
MDK	topgenes	458.115	979.405	647.096	405.265	1018.99	472.905	266.367	787.676	295.795	699.861	593.844	660.771	590.181	533.964	1288.67
SMIM3	topgenes	376.176	311.713	534.159	420.543	418.442	398.742	296.219	765.796	465.683	325.866	273.998	423.571	373.334	657.493	496.06
IGKV1-5	topgenes	80.6978	6591.16	35.6106	128.655	2.04617	10.5946	26.4071	848.94	0.862376	6.016	432.283	278.062	227.279	28.8898	15347.9
RORC	topgenes	973.34	422.38	1435.62	714.038	555.536	525.878	918.507	576.535	592.452	1460.88	773.962	435.531	400.161	1151.61	352.774
EMILIN2	topgenes	153.947	492.469	267.588	300.732	710.022	587.519	118.258	583.099	223.355	530.41	320.938	435.531	833.109	236.1	1154.45
IGSF6	topgenes	80.6978	592.07	147.53	222.735	290.557	303.391	95.2952	491.204	78.4762	139.371	130.995	190.358	383.767	99.6201	1075.55
MT1F	topgenes	3484.9	1594.53	2229.23	1364.55	2926.03	1580.52	2570.67	1352.18	778.726	2038.42	1615.6	757.445	874.094	2952.74	450.716
CCL19	topgenes	36.0036	952.66	277.763	699.564	263.956	326.506	68.8881	3297.3	57.7792	150.4	408.268	342.844	290.619	437.332	1527.17
NFKBIZ	topgenes	355.07	782.971	525.002	364.256	304.88	379.479	303.107	484.64	675.241	216.576	622.226	529.215	577.513	259.012	990.306
POU2F2	topgenes	106.769	685.215	105.814	241.229	335.572	332.285	102.184	646.551	53.4673	159.424	223.783	287.032	315.956	117.552	1535.34
BSND	topgenes	363.761	158.623	485.322	309.577	387.75	407.411	551.105	249.431	698.525	637.696	311.113	282.049	624.459	736.193	58.9468
EIF3CL	topgenes	435.768	291.424	5.08723	11.2574	10.2309	276.423	17.222	331.48	13.798	485.29	7.64137	10.963	10.4325	21.9164	302.896
ITM2A	topgenes	270.648	574.547	412.066	502.56	745.83	574.998	342.144	1092.9	209.557	829.205	353.686	354.803	349.489	467.218	622.115
LXN	topgenes	176.294	340.302	312.356	259.723	343.757	290.87	167.628	286.627	259.575	248.661	235.791	267.099	384.512	187.286	599.443
MUC20	topgenes	628.201	216.723	318.461	367.472	357.057	375.627	330.663	201.295	795.111	164.437	419.184	381.712	648.305	278.936	169.585
IMPDH1	topgenes	398.523	673.226	424.275	347.37	460.389	440.158	257.182	716.566	271.649	379.008	322.029	353.807	568.571	483.158	1034.74
LRRK1	topgenes	244.576	964.649	333.722	461.551	196.433	573.072	303.107	598.415	377.721	396.053	444.291	562.104	581.239	330.739	1925.29
NUGGC	topgenes	245.818	243.468	305.234	381.946	318.18	403.558	897.841	235.209	252.676	635.69	314.388	438.521	356.94	437.332	476.108
CAPN6	topgenes	88.1468	604.059	343.897	209.065	121.747	235.008	221.59	573.253	692.488	243.648	606.943	387.692	654.266	297.864	1080.99
EGR1	topgenes	317.825	615.125	582.997	344.957	496.197	361.18	198.627	375.24	522.6	487.296	495.598	598.98	710.155	271.963	551.379
NKAIN4	topgenes	900.091	331.079	457.851	294.299	906.455	724.286	265.219	149.877	334.602	251.669	1017.39	327.894	197.472	596.725	297.454
ESPL1	topgenes	597.164	196.434	203.489	464.768	313.064	284.128	660.177	119.245	203.521	34.0906	225.966	219.26	190.02	271.963	123.335
JAK3	topgenes	186.226	1007.07	160.757	400.44	250.656	542.251	156.146	926.613	113.834	158.421	360.236	406.628	786.163	224.145	2103.95
EMB	topgenes	177.535	781.126	193.315	580.558	272.141	548.03	196.331	670.619	115.558	319.851	358.053	538.185	699.722	146.442	1616.95
GDF6	topgenes	202.365	60.867	71.2213	128.655	61.3852	72.236	298.515	78.7676	22.4218	31.0827	90.6048	432.541	36.5137	62.7607	2.72062
GIMAP1	topgenes	316.584	543.192	323.548	410.893	395.934	448.826	187.146	1101.65	209.557	323.861	344.953	410.615	422.516	274.952	951.31
GSTM1	topgenes	3.72451	253.612	237.065	290.279	77.7546	58.7519	5.74067	3.28198	311.318	6.016	253.257	2.98991	495.543	20.9202	506.942
RNF166	topgenes	553.711	908.393	311.339	537.941	570.882	481.573	284.737	888.324	346.675	338.901	373.336	529.215	519.389	555.88	1450.09
DNAJC12	topgenes	533.847	145.712	410.031	533.116	747.876	412.226	337.551	213.329	312.18	353.941	438.833	222.25	174.372	436.336	96.1286
APBB1IP	topgenes	386.108	971.105	231.978	496.932	318.18	379.479	168.776	766.89	188.86	300.8	391.893	388.689	481.385	174.335	1423.79
PALD1	topgenes	460.598	635.414	341.862	403.657	273.164	407.411	265.219	797.522	224.218	211.563	417.001	507.289	316.701	498.101	1141.75
SLC51B	topgenes	373.693	107.901	207.559	465.572	205.64	109.799	298.515	96.2715	81.0634	332.885	149.553	87.7042	67.066	267.978	34.4612
FCGR2A	topgenes	248.301	680.603	355.089	370.689	351.942	283.165	204.368	615.919	197.484	366.976	475.948	325.901	839.071	280.929	1302.27
HLA-DRB6	topgenes	119.184	225.023	172.966	50.6581	31.7157	31.7838	41.3328	780.018	29.3208	27.072	232.516	127.57	99.8539	417.408	402.652
ITGA4	topgenes	108.011	918.538	202.472	483.262	64.4544	548.03	205.516	725.318	114.696	306.816	371.152	623.896	520.88	118.548	1512.66
SLC25A48	topgenes	227.195	89.456	269.623	238.817	139.14	195.519	624.585	189.261	155.228	332.885	171.385	200.324	178.843	524.002	12.6962
ITGAM	topgenes	144.015	690.748	295.059	335.308	433.789	460.384	233.071	611.543	240.603	350.933	373.336	440.514	775.73	261.005	1093.69
MTHFD2	topgenes	273.131	469.413	468.025	389.183	282.372	335.175	184.85	731.882	136.255	308.821	299.105	315.934	392.709	256.024	1004.82
LYVE1	topgenes	254.508	348.602	565.7	1031.66	950.447	459.421	358.218	476.982	565.719	703.872	175.752	459.45	1000.03	634.58	287.479
ADAMTS15	topgenes	104.286	258.224	368.316	261.331	508.474	472.905	358.218	148.783	1080.56	399.061	343.862	382.709	648.305	331.735	162.33
FAM20A	topgenes	645.582	360.591	383.577	299.124	533.028	423.784	388.069	318.352	1087.46	377.002	475.948	456.46	805.538	411.431	960.379
ARID5A	topgenes	229.678	586.536	344.914	369.885	321.249	342.88	187.146	893.793	165.576	285.76	225.966	324.904	464.246	328.746	912.314
LTB	topgenes	104.286	1082.69	136.338	686.699	404.119	465.2	107.925	2155.17	62.0911	200.533	227.058	424.568	648.305	325.758	1344.89
NFATC4	topgenes	607.096	612.359	568.753	421.347	912.593	653.976	295.071	897.076	702.837	497.322	353.686	707.613	453.068	884.627	523.266
CD248	topgenes	307.893	774.671	379.508	528.292	1865.09	1094.13	284.737	439.786	453.61	1092.91	433.375	760.435	485.111	434.344	515.104
CDKL1	topgenes	450.666	276.668	668.462	579.754	289.533	537.435	721.028	252.713	991.733	433.152	509.789	390.682	464.991	418.404	207.674
ARHGAP25	topgenes	182.501	936.06	209.594	436.625	296.695	520.099	194.035	1001	157.815	267.712	293.647	532.205	508.957	279.933	1318.59
CCR1	topgenes	223.471	348.602	194.332	241.229	225.079	197.445	138.924	408.06	188.86	241.643	453.024	258.129	596.143	203.225	725.499
IGHV3-23	topgenes	144.015	16665.6	31.5408	388.379	3.06926	27.9312	123.999	1149.79	8.62376	43.1146	817.627	459.45	271.245	40.8442	12732.5
CERCAM	topgenes	393.557	579.158	753.928	339.329	1813.93	1203.93	280.145	626.859	818.395	2128.66	443.2	575.06	571.552	672.436	604.884
SIM2	topgenes	240.852	292.346	777.329	282.238	170.855	413.19	1034.47	588.569	1924.82	355.946	376.611	933.85	1420.31	1192.45	569.516
FMO3	topgenes	572.334	993.238	421.223	838.673	269.072	358.29	578.66	560.125	277.685	410.09	396.26	205.308	295.091	283.917	321.033
GLIPR1	topgenes	157.671	764.526	352.036	504.973	436.858	533.583	194.035	964.903	320.804	441.173	376.611	543.168	611.046	259.012	1133.59
CD3E	topgenes	83.1808	1141.72	104.797	492.911	170.855	548.993	127.443	2082.97	21.5594	157.419	242.341	462.44	392.709	215.179	1654.14
PIEZO2	topgenes	157.671	244.39	155.669	287.063	273.164	650.124	331.811	120.339	238.016	806.144	353.686	448.487	217.592	95.6353	340.077
ALOX5	topgenes	103.045	1043.96	199.42	375.513	181.086	309.17	148.109	841.282	204.383	205.547	380.977	302.978	517.154	288.898	1433.77
PRKCB	topgenes	111.735	930.527	182.123	436.625	197.456	585.593	136.628	933.177	374.271	241.643	265.265	365.766	487.346	186.29	1415.63
ANGPTL1	topgenes	300.444	365.202	603.346	669.813	681.376	810.969	442.032	740.634	347.538	1310.48	216.142	290.022	305.523	449.287	246.669
MSR1	topgenes	194.916	628.959	410.031	401.244	521.774	546.104	270.96	341.326	382.895	496.32	569.828	449.484	1336.85	292.883	2162.89
PTPRU	topgenes	310.376	354.135	413.083	250.878	241.448	289.907	326.07	386.18	545.022	301.803	359.144	376.729	317.446	417.408	288.386
RPL13P12	topgenes	328.999	17.5223	42.7328	369.08	41.9465	15.4103	283.589	1439.7	14.6604	264.704	16.3744	17.9395	19.3746	847.767	22.6718
RPL24P8	topgenes	568.609	94.9894	64.0991	86.8424	293.626	83.7937	215.849	90.8015	90.5495	413.098	128.812	303.975	146.055	52.7987	346.426
C3AR1	topgenes	124.15	438.058	279.798	197.004	294.649	289.907	185.998	557.937	175.925	214.571	215.05	255.139	614.772	179.316	1168.05
C16orf89	topgenes	399.765	246.235	442.589	421.347	597.482	393.927	1460.43	868.632	355.299	794.111	472.673	250.156	247.399	1441.5	34.4612
IGKV4-1	topgenes	98.0789	3557.95	42.7328	260.527	9.20778	24.0786	74.6287	3536.88	6.03663	30.08	473.765	640.838	263.793	67.7417	11532.7
TRNP1	topgenes	240.852	269.29	499.566	307.165	264.979	174.329	292.774	455.102	275.098	291.776	160.469	245.173	358.431	532.968	454.343
SLC51A	topgenes	568.609	86.6893	65.1166	215.498	113.563	76.0885	342.144	78.7676	84.5129	188.501	209.592	193.348	105.07	323.765	9.9756
NAGS	topgenes	484.187	86.6893	302.182	624.783	197.456	285.091	592.437	265.841	172.475	427.136	282.731	255.139	169.901	642.55	69.8292
CCL5	topgenes	145.256	2311.1	199.42	557.239	382.634	460.384	204.368	1692.41	43.9812	331.882	402.81	568.084	462.01	245.065	3084.28
TLR2	topgenes	134.083	469.413	274.711	248.466	193.363	304.354	231.923	487.922	165.576	284.757	294.739	310.951	520.88	185.293	1151.73
PACSIN3	topgenes	576.058	412.235	637.939	351.39	1436.41	384.295	491.401	389.462	313.043	1113.96	281.639	298.992	526.096	866.695	227.625
LAMA1	topgenes	331.482	259.146	389.682	239.621	128.909	308.207	368.551	119.245	1232.34	256.683	372.244	343.84	852.484	262.001	713.709
DPYSL3	topgenes	490.394	807.871	846.515	1075.88	1365.82	2031.27	432.847	1460.48	487.243	2519.7	1507.53	912.921	484.366	547.911	939.521
DGKA	topgenes	218.505	794.037	188.228	483.262	219.964	644.345	205.516	1415.63	153.503	179.477	317.663	454.467	363.647	306.83	1100.94
CD84	topgenes	144.015	930.527	216.716	449.49	402.073	955.441	194.035	635.611	174.2	345.92	291.464	477.39	887.507	161.385	2590.03
PRDM16	topgenes	369.968	323.702	410.031	314.402	223.033	503.725	575.215	313.976	1054.69	426.133	474.857	648.812	648.305	387.522	144.193
NFAM1	topgenes	120.426	626.192	145.495	279.022	233.264	297.612	115.962	567.783	112.971	144.384	242.341	338.857	497.034	174.335	1086.43
RARRES1	topgenes	150.222	359.668	396.804	631.216	365.242	275.46	246.849	219.893	399.28	177.472	784.878	250.156	438.91	120.54	1272.34
FES	topgenes	317.825	452.813	325.583	378.73	498.243	373.701	176.813	762.514	228.53	299.797	349.32	560.111	471.698	404.458	758.146
ICAM3	topgenes	275.614	1011.68	283.868	656.947	408.212	393.927	313.441	1492.21	123.32	297.792	335.129	369.753	343.527	454.268	1203.42
ELN	topgenes	543.779	674.148	1198.55	716.45	6302.21	9794.23	352.477	938.647	951.201	16958.1	880.941	823.223	777.221	1196.44	915.942
CTSV	topgenes	762.284	136.49	198.402	432.604	277.256	181.071	413.328	158.629	100.036	257.685	312.205	127.57	80.4792	346.678	58.9468
ITGB3	topgenes	391.074	596.681	486.339	372.297	232.241	430.526	334.107	208.953	543.297	321.856	592.752	396.662	722.078	278.936	988.492
GVINP1	topgenes	155.188	685.215	148.547	447.882	37.8542	510.467	253.738	516.365	169.026	212.565	298.014	462.44	444.126	139.468	1141.75
ECM1	topgenes	1015.55	480.48	260.466	480.85	1042.53	919.804	283.589	362.112	520.875	986.623	889.674	693.66	335.33	257.02	263.9
GAS1	topgenes	710.141	637.259	676.602	952.051	1460.97	1215.49	400.699	599.509	495.866	1446.85	596.027	454.467	415.064	640.557	418.975
SLC22A18AS	topgenes	785.872	92.2227	249.274	595.836	325.341	164.698	219.294	231.927	82.7881	206.549	283.822	89.6975	63.3401	593.736	19.0443
FCER1G	topgenes	100.562	679.681	308.286	329.68	544.282	327.47	150.406	869.726	158.677	279.744	205.225	334.87	703.448	227.134	1334.92
CELF2	topgenes	266.924	1042.12	280.815	670.617	472.666	924.62	249.145	894.888	234.566	500.33	563.278	572.07	642.344	286.906	1698.57
GAS7	topgenes	187.467	535.814	290.99	504.169	478.804	714.654	177.961	665.149	290.621	766.037	419.184	569.081	739.962	208.206	1198.89
TTC36	topgenes	280.58	45.1891	152.617	293.495	223.033	126.172	315.737	108.305	50.8802	278.741	89.5132	78.7344	61.8498	292.883	13.6031
SOCS3	topgenes	121.667	646.481	376.455	235.6	452.204	203.224	168.776	420.094	250.951	192.512	352.595	260.123	680.348	195.255	772.656
BMP1	topgenes	636.892	786.659	486.339	435.82	923.847	961.22	399.551	447.444	532.086	1087.89	574.195	479.383	554.413	554.884	1006.63
RASGRP2	topgenes	387.349	750.693	287.937	672.225	289.533	647.234	230.775	1654.12	169.888	215.573	323.121	488.353	360.666	555.88	983.957
DNASE1L3	topgenes	399.765	445.436	354.071	423.759	225.079	311.096	219.294	1062.27	273.373	298.795	108.071	424.568	300.307	468.215	316.499
LOXL1	topgenes	317.825	875.193	460.903	459.943	708.999	705.023	257.182	831.436	384.62	798.122	556.729	666.751	493.308	467.218	1123.62
TMSB4XP4	topgenes	281.822	743.315	374.42	485.674	786.754	297.612	160.739	56.8877	305.281	144.384	218.325	358.79	402.396	25.9012	984.864
NCF2	topgenes	100.562	438.058	313.374	357.823	267.026	367.922	128.591	1029.45	144.017	257.685	227.058	359.786	546.216	194.259	1099.13
HMCN2	topgenes	371.21	134.645	316.426	496.128	648.637	866.831	233.071	193.637	464.821	1264.36	332.946	351.813	138.603	327.75	180.468
FXYD4	topgenes	748.627	464.802	1508.87	508.189	816.423	585.593	795.657	1271.22	3145.95	736.96	533.804	1277.69	926.256	2069.11	711.895
IL1RL1	topgenes	1517.12	101.445	302.182	360.235	434.812	1077.76	405.291	253.807	280.272	241.643	946.439	293.012	206.414	390.511	80.7117
ADSS1	topgenes	1311.03	276.668	642.009	1013.97	1077.31	744.512	776.139	421.188	485.518	1159.08	827.452	501.309	350.979	829.836	97.0354
LTBP2	topgenes	815.669	1132.49	940.121	1137.8	1110.05	2600.49	741.695	552.467	1097.8	2193.83	2332.8	1757.07	792.124	844.779	1371.19
RCN3	topgenes	720.073	596.681	428.345	496.128	1602.15	863.942	389.218	695.78	369.097	1234.28	391.893	445.497	365.137	652.512	519.638
IDO1	topgenes	42.2112	318.168	82.4132	119.006	56.2698	182.998	83.8138	569.971	29.3208	53.1413	88.4216	245.173	222.808	79.6961	1062.86
FOLR2	topgenes	275.614	1019.98	430.38	441.449	1022.06	497.946	184.85	1087.43	208.695	331.882	205.225	393.672	1118.51	509.059	1704.92
GPSM3	topgenes	201.124	1009.84	309.304	532.312	466.527	498.91	200.924	1662.87	144.017	278.741	300.197	478.386	520.134	367.598	1599.72
PTPRE	topgenes	147.739	632.648	289.972	399.636	210.756	396.816	182.553	718.754	312.18	294.784	326.396	543.168	554.413	204.221	911.408
RIPOR2	topgenes	156.43	847.526	275.728	517.034	192.34	705.023	185.998	984.595	150.053	295.786	425.734	603.963	388.238	250.047	1193.45
AGXT	topgenes	260.716	166.923	1003.2	576.537	535.074	474.831	2454.71	888.324	168.163	1218.24	72.0472	481.376	266.774	2689.74	5.44124
JAML	topgenes	193.675	976.638	358.141	735.749	306.926	519.136	256.034	1853.23	101.76	299.797	469.399	692.664	562.61	274.952	1491.81
AOAH	topgenes	95.5959	862.282	210.611	374.709	128.909	224.413	110.221	762.514	57.7792	200.533	269.631	240.19	502.25	158.396	1415.63
CR2	topgenes	111.735	326.468	363.228	16.0819	31.7157	87.6463	1290.5	236.303	37.0822	1483.95	970.454	483.37	47.6914	51.8025	337.357
SYNM	topgenes	510.258	402.091	532.125	262.136	1178.6	358.29	631.474	429.94	574.343	3338.88	545.812	524.232	796.595	300.853	294.734
SEMA6D	topgenes	566.126	192.745	538.229	309.577	276.233	527.804	686.584	283.345	1588.5	693.845	413.726	422.575	862.916	431.355	175.027
PIM1	topgenes	407.214	899.171	510.758	470.397	650.683	518.173	353.625	713.284	348.4	504.341	625.501	492.339	695.251	555.88	1351.24
AQP6	topgenes	168.845	256.379	738.666	140.717	137.094	106.909	60.8511	123.621	1046.06	428.138	216.142	750.469	1216.88	473.196	34.4612
LINC00924	topgenes	207.331	399.324	600.293	246.858	138.117	148.324	359.366	856.598	382.895	262.699	310.021	542.171	435.184	203.225	275.689
FXYD5	topgenes	191.192	950.816	376.455	529.9	585.205	578.851	197.479	1613.64	208.695	347.925	408.268	585.027	475.424	364.61	1145.38
SERPINB9	topgenes	163.879	753.459	199.42	347.37	191.317	330.359	191.738	579.817	147.466	194.517	382.069	488.353	375.57	193.263	784.445
LAMB3	topgenes	214.78	524.747	281.833	295.103	166.763	162.772	262.923	397.12	652.819	335.893	308.93	363.773	391.219	380.549	707.361
AGR2	topgenes	212.297	268.368	110.902	281.434	83.8931	79.9411	158.443	529.493	67.2653	27.072	200.859	286.035	83.46	194.259	228.532
RASSF5	topgenes	131.6	1286.51	258.431	507.385	192.34	565.367	212.405	1390.47	120.733	278.741	349.32	516.259	583.475	279.933	1789.26
BASP1	topgenes	212.297	962.805	431.397	507.385	842	694.428	205.516	1253.72	435.5	763.029	430.1	871.062	655.012	495.112	1495.43
PARVG	topgenes	152.705	1057.79	213.664	536.332	363.196	555.735	144.665	1736.17	103.485	194.517	323.121	502.306	548.451	335.72	1668.65
B3GAT1-DT	topgenes	667.929	194.59	301.164	260.527	417.419	518.173	602.77	79.8616	346.675	187.499	367.877	344.837	207.16	203.225	77.9911
CNTRL	topgenes	291.754	595.759	262.501	470.397	146.301	572.109	299.663	490.11	363.923	296.789	465.032	494.333	540.254	212.191	1101.85
CDCP1	topgenes	189.95	396.558	192.297	196.2	131.978	236.934	148.109	203.483	738.194	164.437	455.207	230.223	365.882	161.385	712.802
RCSD1	topgenes	307.893	938.827	371.368	525.879	410.258	553.809	312.293	1406.88	273.373	496.32	478.132	593.996	623.714	415.416	1557.1
TMC8	topgenes	148.981	1494.01	184.158	694.74	252.702	720.433	166.479	1511.9	81.9257	231.616	301.288	585.027	535.783	341.697	2035.02
RPL18AP3	topgenes	332.723	517.369	525.002	525.879	687.514	327.47	245.701	1397.03	237.153	417.109	293.647	303.975	324.152	662.474	691.037
CCDC85B	topgenes	369.968	557.947	634.887	593.423	1252.26	433.416	251.441	1407.97	339.776	480.277	461.757	585.027	371.844	786.999	630.277
FBLN2	topgenes	176.294	594.836	867.882	902.197	3001.74	1884.88	223.886	702.345	836.505	2284.07	732.48	822.227	679.602	423.385	897.804
GJA1	topgenes	484.187	730.404	598.259	545.178	1080.38	1263.65	386.921	748.292	388.932	1880	744.488	593	494.798	332.731	965.82
CREB5	topgenes	224.712	795.882	235.03	493.715	318.18	443.047	234.219	311.788	449.298	276.736	539.263	462.44	526.841	141.461	691.944
MYC	topgenes	171.328	495.236	238.082	286.258	513.589	282.202	175.665	466.042	221.631	194.517	301.288	253.146	333.095	184.297	698.292
MST1L	topgenes	432.044	468.491	880.091	428.584	810.284	876.463	676.251	415.718	1359.97	588.565	317.663	856.112	1264.57	699.333	356.401
COL8A1	topgenes	696.484	1291.12	623.695	670.617	1456.88	1780.86	399.551	553.561	353.574	2133.67	1308.86	554.131	535.783	638.565	1146.29
TUBAL3	topgenes	378.659	111.589	250.292	352.998	283.395	227.302	497.142	98.4595	177.649	314.837	264.173	137.536	132.642	338.708	26.2993
IL16	topgenes	245.818	1846.3	366.281	891.743	246.564	762.812	283.589	1891.52	123.32	373.994	510.88	605.956	526.841	369.591	2263.56
ALDH1A3	topgenes	247.059	443.591	377.473	458.335	563.721	372.738	259.478	424.47	1149.55	603.605	319.846	456.46	675.131	289.895	854.274
LINC02535	topgenes	520.191	42.4224	456.834	237.209	98.2163	75.1254	249.145	48.1358	125.907	150.4	167.019	143.516	115.503	142.457	11.7894
IGKV3-20	topgenes	153.947	3521.06	40.6979	435.82	24.5541	12.5209	50.5179	2046.86	18.9723	43.1146	1166.95	455.464	896.449	59.7721	14496.4
SUSD3	topgenes	753.593	325.546	549.421	699.564	457.32	365.995	675.103	471.512	191.448	662.762	284.914	320.918	209.395	1059.96	214.929
MAP3K20	topgenes	495.36	611.436	827.184	564.476	907.478	685.76	486.809	601.697	582.104	3443.16	541.446	842.159	1073.8	388.518	662.924
ITGA7	topgenes	993.204	613.281	741.718	783.994	2276.37	675.165	579.808	607.167	613.15	1376.66	673.532	623.896	629.676	576.801	365.47
ISLR	topgenes	556.194	1550.26	1098.84	933.556	2787.91	1621.94	453.513	1418.91	607.113	2217.9	1305.58	1135.17	792.87	900.566	1361.22
FKBP10	topgenes	569.851	1012.61	799.713	604.681	2086.07	1428.35	313.441	828.154	629.535	2159.74	744.488	718.576	672.151	677.417	889.643
CPAMD8	topgenes	687.794	451.891	1204.66	484.066	172.902	415.116	295.071	739.54	1924.82	526.4	553.454	939.83	982.89	854.741	1002.09
HNF1A-AS1	topgenes	947.268	285.89	402.909	508.189	617.944	536.472	952.952	149.877	551.058	280.747	422.459	600.973	468.717	282.921	185.909
COL5A2	topgenes	384.866	760.837	765.12	747.81	4261.16	6146.8	391.514	502.144	1057.27	10974.2	1168.04	1006.6	1418.82	542.93	1513.57
SELE	topgenes	13.6566	213.957	94.6225	72.3687	99.2394	58.7519	58.5548	73.2976	149.191	57.152	140.82	296.002	232.496	31.8784	64.388
NAT8L	topgenes	633.167	338.457	844.481	554.023	858.37	765.701	828.953	541.527	1345.31	1018.71	549.087	750.469	1004.5	1039.04	191.35
CCDC88B	topgenes	255.75	1328.01	194.332	509.797	326.365	546.104	197.479	1104.93	188.86	173.461	328.579	598.98	608.811	367.598	1990.59
ITGAX	topgenes	98.0789	807.871	212.646	544.374	444.02	812.895	222.738	1051.33	146.604	299.797	320.938	507.289	547.706	247.058	1628.74
IRX1	topgenes	284.305	208.423	683.724	273.393	372.403	287.017	607.363	716.566	551.921	282.752	287.097	724.556	583.475	1007.16	286.572
CD40	topgenes	310.376	524.747	360.176	297.516	367.288	317.838	222.738	701.25	204.383	303.808	273.998	411.612	545.47	421.393	1001.19
FUT3	topgenes	331.482	309.868	677.619	866.012	536.097	321.691	1186.02	385.086	145.742	631.68	429.008	354.803	180.333	688.375	46.2505
IFI44L	topgenes	1340.83	454.658	452.764	513.014	449.135	477.72	285.885	981.313	906.357	331.882	383.16	771.398	556.648	204.221	1205.23
CFD	topgenes	317.825	967.416	1130.38	2378.52	2027.76	647.234	164.183	1063.36	426.014	1164.1	212.867	379.719	602.104	378.556	837.044
PTGFRN	topgenes	388.591	1560.41	581.979	495.324	961.701	1051.76	416.773	515.271	923.605	1474.92	1080.71	739.506	669.915	527.987	1324.94
GMFG	topgenes	288.029	724.87	266.571	585.382	522.797	354.438	187.146	1580.82	145.742	239.637	249.982	304.971	396.435	344.686	1110.01
KCP	topgenes	718.831	598.525	541.282	372.297	411.281	449.789	632.622	374.146	2019.69	436.16	694.273	638.845	1249.66	891.6	750.891
GCAT	topgenes	405.972	154.934	671.515	548.394	512.566	346.733	714.139	492.298	287.171	667.776	308.93	447.491	342.037	1356.83	159.61
SLC16A1	topgenes	1427.73	350.446	489.392	749.418	824.608	738.733	507.475	263.653	426.876	1010.69	589.477	345.834	530.567	428.366	548.658
ITGB7	topgenes	374.934	873.349	279.798	532.312	322.272	436.305	324.922	988.971	267.337	328.874	390.802	440.514	447.852	463.234	1013.88
FGF7	topgenes	135.324	384.569	261.484	311.99	451.181	290.87	90.7026	268.029	146.604	276.736	319.846	322.911	282.423	70.7303	356.401
FMN1	topgenes	208.573	371.657	195.35	317.618	110.493	405.484	218.146	148.783	870.138	340.906	480.315	269.092	563.355	152.419	490.618
LAIR1	topgenes	181.26	1135.26	315.408	443.057	427.65	517.209	229.627	953.963	140.567	291.776	347.137	458.454	1128.2	263.993	2344.27
THEMIS2	topgenes	140.29	901.016	208.577	406.873	309.995	266.791	132.035	1038.2	124.182	277.738	386.435	326.897	585.71	262.997	1455.53
MARVELD1	topgenes	386.108	809.715	680.672	512.21	989.325	855.274	338.7	1018.51	452.748	1097.92	753.221	754.455	538.764	586.762	992.119
RDH12	topgenes	183.743	150.323	453.781	383.554	592.367	490.241	998.877	238.491	285.447	920.447	317.663	195.341	359.176	319.781	6.34811
ST3GAL4	topgenes	468.047	375.346	1492.59	483.262	661.937	753.18	485.661	674.995	1257.34	733.952	438.833	458.454	780.947	1192.45	316.499
SMARCD3	topgenes	573.575	585.614	669.48	505.777	892.131	417.042	339.848	746.104	499.316	576.533	364.603	483.37	505.231	721.25	523.266
LAMA4	topgenes	378.659	1031.05	705.09	704.389	936.124	1219.34	590.141	543.715	786.487	1294.44	962.813	950.793	935.199	360.625	954.03
CLDN1	topgenes	302.927	1247.77	377.473	447.882	767.315	653.976	247.997	556.843	911.532	371.989	1184.41	658.778	600.614	290.891	2102.13
ASPG	topgenes	2221.05	303.413	1530.24	1806.81	558.605	556.698	870.286	313.976	733.02	209.557	1235.72	293.012	151.271	768.071	148.727
SLAMF7	topgenes	73.2488	2243.78	113.954	288.671	133.001	280.275	103.332	938.647	39.6693	131.349	237.974	409.618	434.439	84.6771	3525.92
PRKCH	topgenes	325.274	735.015	358.141	461.551	292.603	548.03	289.33	1027.26	334.602	419.114	380.977	786.348	527.586	365.606	1136.31
RASSF2	topgenes	194.916	1259.76	269.623	608.701	328.411	756.07	156.146	1346.71	233.704	545.45	489.048	642.832	843.542	317.788	2130.24
COL7A1	topgenes	767.25	762.682	849.568	437.429	418.442	496.02	404.143	495.58	872.725	423.125	592.752	943.817	1419.56	720.253	1456.44
VTCN1	topgenes	314.101	865.971	626.747	499.344	212.802	292.796	772.694	660.773	792.524	463.232	705.189	615.923	567.826	983.251	580.399
ANKRD44	topgenes	325.274	996.005	283.868	673.029	247.587	675.165	303.107	751.574	371.684	357.952	528.346	596.986	704.938	233.111	1556.19
SLC5A9	topgenes	1097.49	333.846	878.056	1354.1	449.135	473.868	995.432	369.77	751.992	925.461	855.834	375.733	302.542	715.272	156.889
NPIPB5	topgenes	718.831	628.036	238.082	448.686	206.663	810.969	603.919	117.057	566.581	286.762	538.171	587.02	435.929	111.575	616.674
SOX9	topgenes	386.108	1087.31	318.461	378.73	519.728	390.074	401.847	401.496	469.995	308.821	690.998	594.993	1052.19	314.8	865.157
SLC26A9	topgenes	208.573	67.3226	403.926	529.096	138.117	100.167	513.216	266.935	65.5406	587.562	205.225	176.405	142.329	433.348	24.4856
SEMA3C	topgenes	270.648	762.682	553.491	594.227	678.306	859.126	303.107	312.882	789.937	1279.4	861.292	948.8	690.035	231.119	1120.9
FGD2	topgenes	214.78	885.338	287.937	505.777	136.071	517.209	180.257	1178.23	126.769	170.453	336.22	365.766	543.235	334.724	1733.03
MYL3	topgenes	511.5	344.913	519.915	430.192	1054.8	341.917	386.921	472.606	184.549	1623.32	494.506	342.844	357.685	813.896	94.3148
FERMT3	topgenes	171.328	1132.49	228.925	447.882	621.014	606.782	199.775	1307.32	117.283	293.781	312.205	505.296	653.521	315.796	1880.85
PCDH10	topgenes	103.045	617.892	263.519	715.646	130.955	195.519	464.994	92.9895	148.329	445.184	453.024	172.418	531.312	59.7721	142.379
NDNF	topgenes	1057.76	795.882	532.125	389.987	209.733	639.529	664.77	387.274	934.816	387.029	1180.05	358.79	583.475	568.831	191.35
COL5A1	topgenes	476.738	1157.39	1087.65	964.112	6614.25	9438.83	546.512	731.882	1606.61	14487.5	1828.47	2001.25	1792.9	1027.08	2189.19
PLXNC1	topgenes	214.78	924.993	278.78	460.747	380.588	658.792	332.959	621.389	254.401	678.805	751.038	419.585	732.51	230.122	1765.68
WDFY4	topgenes	209.814	1053.18	190.262	567.692	148.348	794.595	227.331	1204.49	161.264	269.717	421.367	740.502	735.491	252.039	1850.93
PCOLCE	topgenes	481.704	1335.38	819.044	874.053	4353.23	1910.88	421.365	1214.33	964.999	2780.39	693.182	765.418	1181.85	917.501	929.545
GDF15	topgenes	1502.22	579.158	1215.85	506.581	1256.35	574.998	454.661	573.253	1222.85	504.341	1464.96	471.41	938.179	1210.38	265.714
BCL3	topgenes	336.448	809.715	330.67	341.741	623.06	333.248	265.219	554.655	351.85	301.803	477.04	522.239	818.206	354.648	659.297
DDN	topgenes	1175.7	494.314	585.032	275.001	667.052	344.806	296.219	166.287	466.546	1764.69	552.362	249.16	424.752	405.454	67.1086
LINC02754	topgenes	423.353	46.1113	198.402	610.309	76.7315	54.8993	455.809	156.441	93.1366	120.32	265.265	84.7143	24.5909	193.263	20.8581
PLCB1	topgenes	233.403	454.658	472.095	490.499	243.495	440.158	827.805	357.736	1252.17	705.877	620.043	1025.54	757.101	254.031	684.689
CASP1	topgenes	230.92	745.159	279.798	452.706	293.626	331.322	184.85	1161.82	181.961	216.576	330.762	538.185	528.331	319.781	1351.24
CMTM3	topgenes	348.863	1074.39	501.601	431.8	1099.82	669.386	179.109	1008.66	313.905	622.656	456.299	560.111	570.806	492.123	1208.86
LIPG	topgenes	125.392	368.891	145.495	188.159	112.54	185.887	197.479	319.446	535.536	244.651	305.655	444.501	364.392	383.537	754.518
TCL6	topgenes	1106.18	96.8338	395.787	539.549	600.552	618.34	1024.14	272.405	162.127	592.576	227.058	425.565	172.136	386.526	17.2306
NIBAN1	topgenes	285.546	1099.29	723.404	710.017	406.165	1281.95	497.142	802.992	400.143	1697.51	639.692	887.008	949.357	295.872	2213.68
LIMK1	topgenes	428.319	902.86	552.473	439.037	628.175	651.087	375.44	786.582	503.628	710.89	491.231	624.892	675.131	590.747	1528.99
S100A4	topgenes	399.765	1002.46	1067.3	867.62	2102.44	1153.85	318.033	2364.12	942.577	1246.31	399.535	971.722	925.511	812.9	1316.78
CACNA2D1	topgenes	444.459	518.291	488.374	749.418	913.616	630.861	1083.84	226.457	684.727	1687.49	733.572	697.647	663.954	270.967	331.916
TMSB4XP6	topgenes	371.21	817.093	592.154	564.476	599.529	481.573	287.034	110.493	486.38	421.12	444.291	630.872	550.687	27.8936	1397.49
APOBEC3C	topgenes	275.614	1123.27	321.513	394.812	547.351	498.91	269.812	882.854	308.731	393.045	450.841	551.141	627.44	337.712	1761.15
PTAFR	topgenes	176.294	857.671	268.606	309.577	498.243	314.949	132.035	736.258	156.952	303.808	444.291	468.42	663.954	248.054	1210.68
PLP2	topgenes	342.655	929.605	668.462	532.312	715.137	533.583	297.367	1545.81	194.897	419.114	485.773	480.38	681.838	530.975	1184.38
OAS2	topgenes	408.455	803.26	333.722	367.472	251.679	475.794	292.774	1124.63	462.234	361.962	437.741	683.694	574.532	205.217	1507.22
CD37	topgenes	183.743	1313.25	209.594	501.756	501.312	890.91	141.221	2554.48	77.6139	319.851	355.87	520.245	505.231	432.351	2148.38
SLC25A45	topgenes	1144.67	439.902	351.019	529.9	1178.6	878.389	690.029	498.861	495.004	606.613	622.226	785.351	576.023	454.268	470.667
F11	topgenes	541.296	90.3782	647.096	551.61	282.372	573.072	1368.58	310.694	1020.19	729.941	420.275	409.618	691.525	931.448	89.7804
VSIG4	topgenes	274.373	983.094	680.672	517.838	842	621.229	289.33	1168.39	297.52	676.8	279.456	366.763	1775.76	532.968	2100.32
NLRP1	topgenes	564.885	1139.87	417.153	824.199	625.106	910.173	330.663	1457.2	395.831	443.178	449.749	882.025	689.29	555.88	1524.45
KCNC3	topgenes	2041.03	428.835	566.718	624.783	447.089	1031.53	1033.32	271.311	1045.2	674.794	890.766	839.169	555.903	605.69	348.239
FAT4	topgenes	372.451	415.924	472.095	519.447	296.695	932.325	708.399	242.867	1240.1	944.511	534.896	845.149	894.214	226.138	457.064
SULF1	topgenes	736.212	811.56	984.888	722.079	717.184	1737.52	432.847	706.72	534.673	1261.35	2862.24	1705.25	626.695	402.465	2370.57
HCK	topgenes	84.4223	698.126	228.925	326.463	383.657	347.696	121.702	890.512	111.247	198.528	194.309	409.618	665.444	170.35	1284.13
GRK5	topgenes	284.305	401.169	531.107	418.934	332.503	375.627	234.219	893.793	364.785	290.773	396.26	672.731	425.497	356.64	604.884
RAC2	topgenes	142.773	1705.2	310.321	602.268	483.92	755.106	175.665	2515.09	75.0267	328.874	371.152	538.185	592.417	377.56	2688.88
NRK	topgenes	351.346	272.979	484.305	516.23	371.38	890.91	1262.95	276.781	1104.7	920.447	502.147	550.144	970.967	411.431	170.492
ADORA2A-AS1	topgenes	554.953	147.556	272.676	538.745	374.45	301.465	451.217	167.381	147.466	361.962	299.105	208.297	105.815	544.922	18.1375
CLDN19	topgenes	393.557	481.402	1348.12	701.172	442.996	625.082	1381.21	844.564	1723.03	973.589	627.684	1282.67	1839.1	1909.72	740.009
SLAMF8	topgenes	78.2148	817.093	286.92	231.58	235.31	457.494	143.517	1275.6	72.4396	215.573	287.097	409.618	770.514	174.335	2299.83
ATP2A3	topgenes	451.908	2114.67	407.996	767.912	420.489	1118.21	222.738	2308.33	642.47	439.168	706.281	878.038	841.306	653.508	3589.4
PPM1L	topgenes	407.214	334.768	416.136	567.692	294.649	534.546	1050.54	202.389	1085.73	798.122	510.88	594.993	821.186	294.876	349.146
STEAP4	topgenes	252.025	655.703	344.914	776.757	891.108	917.878	722.176	436.504	238.016	1148.05	435.558	552.138	781.692	282.921	896.898
DOCK10	topgenes	196.158	1145.41	251.309	611.114	233.264	690.576	265.219	934.271	234.566	426.133	455.207	641.835	831.619	182.305	1598.82
HNF4G	topgenes	484.187	435.291	606.398	838.673	653.752	675.165	1656.76	257.089	464.821	1062.83	587.294	551.141	400.906	394.496	193.164
CCL21	topgenes	213.539	649.248	533.142	1174.79	326.365	394.89	207.812	2212.06	158.677	389.034	496.689	610.939	356.195	607.683	1312.25
EHF	topgenes	425.836	562.558	754.945	513.818	85.9393	457.494	657.881	763.608	1963.63	386.026	409.359	991.655	1390.5	660.481	652.949
IKZF1	topgenes	105.528	1553.95	195.35	638.453	136.071	807.116	221.59	1377.34	85.3752	253.675	410.451	591.007	561.119	222.153	2411.38
SLC15A3	topgenes	327.757	861.36	382.56	344.957	565.767	461.347	244.553	818.308	317.354	396.053	376.611	481.376	783.182	410.435	1620.58
MYL6B	topgenes	799.529	528.436	935.033	682.678	2207.82	528.767	536.179	876.29	534.673	2035.41	475.948	536.191	712.39	1116.74	483.363
FHL2	topgenes	444.459	740.548	908.58	712.43	605.667	517.209	401.847	1318.26	705.424	581.546	844.918	749.472	538.764	523.006	982.144
PLCB2	topgenes	345.138	1317.86	327.618	643.277	465.504	639.529	309.996	1566.6	207.833	314.837	494.506	863.089	894.959	575.804	2104.85
RNASET2	topgenes	441.976	892.716	573.84	530.704	557.582	544.177	334.107	1761.33	346.675	413.098	496.689	471.41	700.467	606.687	1327.66
SLPI	topgenes	48.4187	481.402	1595.36	391.595	237.356	36.5995	293.922	1243.87	321.666	145.387	275.089	317.928	900.175	381.545	906.873
CYTH4	topgenes	212.297	1223.79	395.787	582.97	552.467	489.278	200.924	1657.4	233.704	452.202	376.611	628.879	863.661	459.249	2178.31
CAPN12	topgenes	960.925	589.303	298.112	574.929	520.751	488.315	544.216	473.7	197.484	340.906	247.799	415.598	250.38	820.87	360.029
MAPK12	topgenes	1158.32	304.335	420.205	334.504	1199.06	455.568	507.475	316.164	306.144	854.271	443.2	573.067	388.238	753.128	294.734
SEMA6C	topgenes	1623.89	463.88	573.84	704.389	1731.06	626.045	799.101	409.154	538.123	1319.51	644.059	483.37	523.115	881.638	297.454
RELB	topgenes	247.059	837.382	264.536	296.712	408.212	346.733	199.775	795.334	230.254	284.757	342.77	478.386	549.941	336.716	921.383
THBS2	topgenes	494.119	1802.95	1208.73	866.816	2599.66	2914.48	567.178	778.924	1454.83	4189.14	3766.11	2040.12	935.944	394.496	2585.5
PARP8	topgenes	264.44	933.293	338.81	656.143	253.725	598.114	382.329	944.117	363.06	434.154	541.446	657.781	684.819	319.781	1646.88
UCP2	topgenes	423.353	1486.63	625.73	513.014	940.216	900.541	272.108	2282.07	1078.83	726.933	501.056	898.968	1659.51	579.789	2248.14
TNFAIP8	topgenes	290.512	1240.39	333.722	598.248	414.35	514.32	297.367	1110.4	369.959	389.034	438.833	554.131	735.491	388.518	1411.09
ITGA5	topgenes	567.368	807.871	733.579	578.146	874.739	1192.37	436.291	769.078	638.158	1022.72	739.03	1007.6	856.955	475.188	1693.13
LCP2	topgenes	193.675	1253.31	337.792	503.365	277.256	634.713	268.663	1298.57	125.907	348.928	420.275	633.862	793.615	288.898	2243.6
CYP2B6	topgenes	1832.46	778.359	620.642	600.66	751.969	955.441	655.585	166.287	499.316	971.583	924.606	623.896	500.015	695.348	48.9712
CHST15	topgenes	424.595	1102.06	633.869	648.906	423.558	640.492	405.291	1072.11	732.157	671.786	555.637	870.065	807.773	552.892	1640.53
LIMD2	topgenes	208.573	1317.86	315.408	858.775	451.181	637.603	167.628	2600.43	112.109	261.696	397.351	562.104	567.826	522.009	1897.18
STRA6	topgenes	1792.73	138.334	224.856	487.283	917.709	816.748	816.323	176.133	291.483	863.295	709.556	411.612	283.913	521.013	97.0354
RHBDF2	topgenes	413.421	931.449	366.281	357.019	362.173	497.946	264.071	680.465	278.548	310.826	533.804	483.37	505.231	483.158	1607.89
TUBB6	topgenes	320.308	735.015	662.358	677.854	1147.9	690.576	323.774	1284.35	502.765	906.41	591.661	723.559	546.216	485.15	970.354
SLC16A3	topgenes	415.904	724.87	681.689	517.034	762.199	645.308	378.884	881.76	495.866	653.738	517.43	498.319	829.383	792.976	1302.27
TMEM132E	topgenes	388.591	332.002	150.582	265.352	78.7777	107.872	435.143	179.415	74.1644	405.077	351.503	102.654	116.248	525.994	206.767
XYLB	topgenes	470.53	248.079	486.339	593.423	391.842	736.807	951.803	328.198	430.326	643.712	507.605	583.033	260.067	625.614	125.148
GABPB1-AS1	topgenes	907.54	297.879	696.951	863.6	869.624	1084.5	313.441	414.624	1127.13	319.851	1210.61	999.628	557.393	185.293	1261.46
RAP2B	topgenes	398.523	1196.13	490.409	578.146	768.338	486.389	402.995	975.843	352.712	552.469	529.438	601.97	924.021	444.306	1860.9
ITGAL	topgenes	175.052	2024.29	224.856	771.129	251.679	737.77	280.145	1374.06	69.8525	320.853	451.933	812.26	734	269.971	3029.86
LGALS9	topgenes	219.746	664.926	371.368	379.534	563.721	386.222	174.516	1016.32	297.52	240.64	251.074	432.541	662.463	280.929	1695.85
HNRNPA1P48	topgenes	631.926	812.482	378.49	771.933	838.931	681.907	600.474	109.399	444.986	808.149	736.847	748.475	603.594	67.7417	315.592
STK17B	topgenes	335.206	1136.18	397.822	813.746	355.011	836.011	411.032	1234.03	250.089	501.333	656.066	703.627	653.521	292.883	2119.36
ACSL5	topgenes	341.414	808.793	375.438	411.697	308.972	464.236	292.774	804.086	300.107	362.965	496.689	704.623	607.32	329.743	1328.57
SEC24D	topgenes	289.271	776.515	362.211	489.695	492.105	685.76	303.107	519.647	547.609	694.848	600.394	616.919	695.251	345.682	1324.03
PMP22	topgenes	500.326	698.126	791.573	756.655	1344.34	990.114	307.7	929.895	444.986	1034.75	544.721	1013.58	717.606	649.523	1041.09
FSCN1	topgenes	569.851	933.293	636.922	614.33	1331.04	1032.49	391.514	817.214	545.022	904.405	739.03	972.719	720.587	681.402	1143.57
IDNK	topgenes	650.548	237.012	507.706	705.997	610.783	443.047	824.36	474.794	275.96	830.207	358.053	451.477	282.423	839.798	111.545
CFL2	topgenes	710.141	457.425	828.202	820.983	1674.79	685.76	722.176	715.472	689.901	2455.53	579.653	614.926	671.405	822.862	395.397
SPI1	topgenes	199.882	1030.13	325.583	463.16	582.136	478.684	199.775	1309.51	209.557	328.874	291.464	509.282	836.835	301.849	1896.27
TMEM184A	topgenes	926.163	348.602	455.816	474.417	441.973	402.595	1429.43	419	571.755	486.293	672.441	639.842	652.776	1106.78	264.807
GASK1B	topgenes	557.436	887.182	708.143	669.009	988.302	1046.94	445.476	916.767	622.636	1652.39	749.946	965.743	1099.14	358.632	1343.08
DOCK2	topgenes	163.879	1494.93	231.978	685.895	219.964	769.554	280.145	1393.75	149.191	334.89	484.681	720.569	919.55	265.986	2895.65
LSP1	topgenes	163.879	2097.14	427.328	1157.9	2519.86	1578.6	295.071	3350.91	168.163	1542.1	544.721	890.995	994.068	520.017	2987.24
RASA3	topgenes	289.271	1007.07	428.345	514.622	489.035	792.669	309.996	1106.03	389.794	538.432	457.391	851.129	728.784	323.765	1380.26
PDLIM7	topgenes	886.434	830.926	852.62	814.55	1924.43	1037.31	439.735	1227.46	655.406	1036.76	923.514	983.682	725.803	817.881	1112.73
ADCY7	topgenes	290.512	1751.31	404.944	889.331	411.281	984.335	352.477	1483.46	289.758	630.677	555.637	820.233	1066.35	372.579	2612.7
RPS3AP26	topgenes	779.665	123.578	576.892	874.053	1470.18	631.824	632.622	496.674	515.701	641.706	659.341	687.681	93.1473	356.64	98.8492
HRG	topgenes	489.153	206.579	530.09	697.152	371.38	494.094	1267.54	363.206	640.746	301.803	319.846	282.049	602.104	1077.89	48.9712
HPCAL4	topgenes	561.16	353.213	335.757	529.9	425.604	480.61	857.656	683.747	166.439	353.941	787.061	837.176	243.673	728.223	118.8
THBD	topgenes	291.754	403.935	357.124	494.519	415.373	324.58	233.071	473.7	313.043	489.301	718.289	628.879	496.289	232.115	466.133
MEF2C	topgenes	355.07	1053.18	640.991	552.414	2752.1	667.46	443.18	671.713	542.435	2629.99	688.815	816.247	1259.35	388.518	1396.58
FRZB	topgenes	603.371	1357.52	824.132	520.251	638.406	630.861	506.327	1831.35	369.959	468.245	996.653	1082.35	383.767	452.275	931.359
SERPINE1	topgenes	240.852	236.09	340.845	366.668	346.826	764.738	269.812	617.013	222.493	507.349	839.459	503.302	271.99	213.187	1252.39
SLC6A18	topgenes	53.3847	47.9558	948.26	33.7721	301.811	219.597	1547.68	1078.68	14.6604	242.645	77.5054	25.9126	143.819	1733.39	45.3437
ARL4C	topgenes	394.798	2089.77	493.462	796.056	528.936	818.674	197.479	2014.04	277.685	608.618	776.145	844.153	929.982	430.359	2843.95
SLCO4A1	topgenes	754.835	254.535	601.311	216.302	1177.57	1494.8	685.436	490.11	871	379.008	215.05	649.808	891.233	783.014	240.321
CAV1	topgenes	345.138	560.714	1026.6	921.495	1192.92	1045.98	336.403	1265.75	549.334	1169.11	695.365	1256.76	666.934	419.401	720.057
FMNL1	topgenes	316.584	1746.7	267.588	710.017	551.444	801.337	311.144	1621.3	175.925	352.938	558.912	833.19	851.739	396.488	2480.3
SYPL2	topgenes	649.307	371.657	481.252	742.181	1216.45	621.229	990.84	312.882	626.947	1511.02	734.663	537.188	728.039	692.36	203.14
NPDC1	topgenes	830.567	920.382	594.189	546.786	1053.78	627.971	332.959	1086.34	513.114	473.258	784.878	808.274	435.929	802.938	1044.72
ANGPTL2	topgenes	500.326	839.226	803.783	833.044	2029.8	2227.76	359.366	1056.8	965.861	2761.34	930.064	1306.59	674.386	597.721	1292.29
DNER	topgenes	836.774	280.357	1471.23	1222.23	1099.82	1188.52	673.955	240.679	2402.58	343.914	799.069	205.308	1794.39	897.577	238.508
CD276	topgenes	597.164	1028.28	776.312	555.631	1168.36	1006.49	479.92	585.287	718.359	1179.14	624.409	808.274	754.12	605.69	1140.85
CCDC69	topgenes	625.718	1184.14	705.09	843.497	510.52	651.087	460.402	1570.98	495.004	847.253	515.247	897.971	712.39	554.884	1898.09
MTTP	topgenes	515.224	194.59	448.694	815.354	506.428	493.131	1036.77	143.313	530.361	786.09	468.307	382.709	345.763	376.564	39.9024
EMP3	topgenes	302.927	845.682	432.415	438.233	908.501	481.573	221.59	1214.33	278.548	433.152	332.946	542.171	476.914	425.378	1013.88
UQCR11	topgenes	718.831	394.713	637.939	773.541	912.593	352.511	446.624	1063.36	467.408	500.33	483.59	355.8	421.771	1409.62	379.073
IFI6	topgenes	10335.5	762.682	2884.46	886.115	1436.41	619.303	405.291	2729.52	1311.67	715.904	616.768	879.035	774.985	939.418	1371.19
VOPP1	topgenes	469.289	1141.72	733.579	600.66	661.937	648.197	422.513	1151.98	667.479	690.837	604.76	704.623	980.654	628.603	1969.73
FLI1	topgenes	307.893	1090.07	481.252	623.979	490.058	653.976	326.07	1331.39	384.62	532.416	492.323	860.099	776.476	368.594	1643.25
NGFR	topgenes	248.301	589.303	297.094	394.812	1091.63	700.207	267.515	305.224	204.383	666.773	397.351	402.642	432.203	340.701	438.927
MFAP4	topgenes	1067.69	1802.03	2345.21	1985.31	2203.73	2276.88	1042.51	2989.89	1246.13	3772.03	1157.12	2272.34	1085.72	1489.32	1492.71
HMGCS2	topgenes	3816.39	823.548	932.999	416.522	892.131	1085.47	678.547	891.606	2152.49	839.231	446.474	504.299	979.909	2187.66	33.5543
INPP5D	topgenes	297.961	1707.96	465.99	700.368	363.196	875.5	355.922	1572.07	377.721	441.173	739.03	968.732	971.712	478.177	2491.18
DNASE1	topgenes	982.03	567.169	1174.13	771.129	1079.36	1269.43	1083.84	609.355	2592.3	1037.76	766.321	1026.54	1355.48	1583.96	574.051
PCLO	topgenes	507.775	506.303	343.897	737.357	259.864	574.998	1088.43	155.347	807.184	616.64	1068.7	565.094	652.776	277.94	378.166
FXYD2	topgenes	1248.95	391.946	850.585	603.877	728.438	712.728	1104.51	875.196	890.835	441.173	811.077	594.993	994.068	1831.02	417.162
CSF2RB	topgenes	151.464	869.66	140.408	357.019	236.333	381.406	86.1101	792.052	99.1733	186.496	472.673	637.849	769.769	120.54	1793.8
MYO1F	topgenes	229.678	1386.11	352.036	629.608	480.851	667.46	284.737	1409.07	174.2	391.04	511.972	753.459	906.882	338.708	2350.62
EGF	topgenes	1356.96	182.601	2932.28	1239.11	1178.6	2374.15	4082.77	722.036	3964.34	4754.64	797.978	1802.92	2365.94	2976.65	102.477
ARHGEF6	topgenes	440.734	1268.98	589.102	738.161	407.188	817.711	476.476	1054.61	426.014	708.885	609.127	755.452	933.708	394.496	1678.62
CCDC80	topgenes	1127.29	3521.98	3117.46	2861.78	11763.4	9658.43	1079.25	2368.5	2080.05	14650	3283.61	1631.5	1764.58	1989.41	2626.3
ID3	topgenes	823.118	1129.73	1340.99	976.173	2035.94	888.021	629.178	2377.25	848.578	987.626	1075.25	1417.22	950.847	1326.94	989.399
IGHA2	topgenes	119.184	10796.5	128.198	2790.22	16.3694	49.1204	311.144	2795.16	32.7703	71.1893	3016.16	1872.68	2023.16	156.404	434.392
ANTXR1	topgenes	896.366	2028.9	1423.41	1368.57	1318.76	3128.3	890.952	1416.72	972.76	2603.92	2566.41	2188.62	1054.43	753.128	2040.46
VASH1	topgenes	618.269	1295.73	690.846	651.318	635.337	903.431	455.809	991.159	580.379	779.072	874.391	973.716	1028.35	536.952	2083.09
MYOM2	topgenes	1188.12	246.235	725.439	638.453	1294.2	784.001	904.73	274.593	417.39	2875.65	740.121	450.481	523.86	709.295	112.452
RASSF8-AS1	topgenes	1009.34	290.501	467.008	742.181	966.817	628.934	919.656	300.849	530.361	645.717	577.469	469.417	392.709	515.036	145.1
PIK3CD	topgenes	671.654	1423	562.648	756.655	490.058	764.738	522.401	1340.14	507.94	561.493	739.03	770.402	929.237	542.93	1807.4
COL15A1	topgenes	732.488	1323.4	820.062	1671.72	1548.95	1743.29	820.916	552.467	1162.48	1869.97	1895.06	2242.44	1430.74	645.538	2341.55
STRIP2	topgenes	296.72	233.323	100.727	426.975	205.64	150.251	338.7	68.9216	165.576	497.322	766.321	297.995	207.16	83.6809	142.379
KCNQ1OT1	topgenes	1059	310.79	393.752	468.788	371.38	755.106	1024.14	105.023	658.855	391.04	640.784	655.788	757.846	158.396	355.494
ENSG00000226733	topgenes	505.292	87.6115	403.926	927.124	417.419	230.192	832.397	253.807	273.373	458.218	455.207	296.002	174.372	551.895	2.72062
SLC22A13	topgenes	608.337	200.123	426.31	579.754	287.487	377.553	1060.88	269.123	279.41	729.941	534.896	428.555	231.75	681.402	18.1375
MS4A6A	topgenes	479.221	1808.49	850.585	1213.38	893.154	890.91	378.884	3070.84	332.877	634.688	629.867	824.22	1845.81	802.938	3652.89
MARCKSL1	topgenes	511.5	1463.57	835.324	571.713	1116.19	672.276	351.329	1264.66	559.682	674.794	706.281	823.223	857.7	850.756	2513.85
GABRB3	topgenes	985.755	393.791	772.242	907.021	587.252	969.888	866.841	200.201	1309.09	615.637	890.766	618.912	540.999	772.056	136.031
GIMAP7	topgenes	474.255	885.338	537.212	771.129	812.331	643.381	331.811	1765.71	227.667	518.378	421.367	729.539	604.34	347.674	1482.74
TRAM2	topgenes	617.028	1460.81	825.149	816.158	688.537	1114.36	608.511	828.154	987.421	1207.21	1133.11	1259.75	912.098	663.47	2252.67
KIAA1549	topgenes	828.084	702.737	815.992	921.495	481.874	1296.39	1614.28	421.188	791.661	1040.77	973.729	728.543	781.692	652.512	560.448
CXCL11	topgenes	6.20752	398.402	43.7502	77.9974	72.6391	84.7568	65.4437	257.089	12.0733	120.32	51.3064	353.807	324.152	81.6885	1065.58
CCL2	topgenes	223.471	944.36	425.293	286.258	421.512	240.786	187.146	631.235	488.105	260.693	498.872	689.674	812.244	329.743	801.676
UCHL1	topgenes	936.095	1000.62	1743.9	831.436	1698.32	964.109	1414.5	1294.2	1210.78	1388.69	620.043	937.837	1183.34	3498.66	803.49
CLEC18C	topgenes	854.155	137.412	327.618	279.022	556.559	289.907	446.624	98.4595	72.4396	507.349	483.59	133.55	174.372	258.016	77.0842
NOS1	topgenes	338.931	435.291	208.577	261.331	142.209	306.28	568.327	394.932	125.907	670.784	399.535	524.232	324.898	347.674	47.1574
GPNMB	topgenes	610.82	1545.65	2048.12	1364.55	4595.7	4942.86	971.322	1434.23	1733.38	5062.46	1618.88	753.459	2640.17	1940.6	5104.79
PLIN3	topgenes	679.103	1082.69	982.853	718.862	1326.94	760.885	587.845	1038.2	724.396	1173.12	827.452	826.213	1131.93	845.775	1610.61
IL4R	topgenes	702.692	1233.94	801.748	866.012	728.438	990.114	592.437	1596.14	537.26	586.56	748.855	951.79	1083.49	831.828	1921.66
SMIM2-AS1	topgenes	885.193	332.002	497.531	886.115	486.989	451.715	1006.91	309.6	275.96	727.936	545.812	402.642	289.129	906.543	64.388
LINC01320	topgenes	778.423	810.637	1084.6	500.952	599.529	768.59	553.401	541.527	664.892	799.125	1534.82	473.403	437.42	365.606	376.352
FCN1	topgenes	106.769	510.914	272.676	432.604	187.225	277.386	99.8877	2578.55	76.7515	244.651	209.592	536.191	435.184	204.221	1493.62
TMC6	topgenes	510.258	1707.04	579.944	882.898	596.459	914.989	423.662	1840.1	570.893	448.192	617.86	756.449	856.955	843.782	2480.3
SPON2	topgenes	1098.73	2818.33	996.08	759.067	2612.96	1289.65	419.069	941.929	502.765	1458.88	1328.51	737.512	618.498	1046.01	2528.36
LINC02303	topgenes	614.545	12.9112	223.838	221.931	868.6	283.165	371.995	118.151	504.49	82.2186	312.205	108.634	387.493	120.54	5.44124
SLC4A9	topgenes	1262.61	739.626	720.352	598.248	430.719	640.492	981.655	210.047	570.893	646.72	1171.31	522.239	587.946	682.398	28.1131
PLPPR1	topgenes	624.477	136.49	606.398	465.572	503.359	680.944	623.437	184.885	407.904	423.125	1268.47	423.571	472.443	497.104	68.9224
JUNB	topgenes	505.292	1295.73	867.882	738.161	1239.98	729.101	342.144	1566.6	557.095	579.541	993.378	926.874	1194.52	778.033	1652.32
PLEKHO2	topgenes	465.564	1464.5	696.951	628	888.039	762.812	396.106	1423.29	376.858	658.752	789.245	919.897	1066.35	553.888	2316.15
SLC38A3	topgenes	610.82	143.867	506.688	684.286	558.605	529.73	1026.43	195.825	469.133	168.448	284.914	185.375	179.588	148.434	1.81375
AIF1	topgenes	360.036	878.882	561.63	492.107	823.585	453.642	251.441	1469.23	231.979	346.922	448.658	470.413	769.024	513.044	1597.91
IFITM1	topgenes	593.439	835.538	793.608	678.658	652.729	517.209	422.513	1971.38	476.032	553.472	505.422	772.395	675.877	714.276	1130.87
SERPINA6	topgenes	794.563	144.79	743.753	893.351	388.773	365.995	957.544	351.172	363.923	831.21	812.169	525.228	322.662	955.357	57.133
MICAL2	topgenes	892.642	1142.64	848.55	869.229	279.303	1054.64	522.401	1176.04	546.746	709.888	1900.52	1387.32	728.039	537.949	1689.5
CLEC18B	topgenes	1508.43	252.69	344.914	818.57	718.207	444.973	677.399	129.091	526.912	386.026	459.574	265.106	245.909	652.512	77.0842
ACKR1	topgenes	84.4223	490.625	147.53	299.124	910.547	323.617	55.1104	1310.61	89.6871	398.058	436.65	625.889	171.391	165.369	1163.52
IRF8	topgenes	243.335	1412.85	309.304	783.994	560.651	900.541	260.627	2453.83	201.796	346.922	518.522	780.368	1057.41	446.298	2468.51
TP53I11	topgenes	772.216	739.626	710.178	527.487	741.738	775.332	451.217	750.48	967.586	653.738	602.577	741.499	863.661	505.074	646.601
CYP3A5	topgenes	973.34	385.491	303.199	660.163	281.349	338.064	462.698	154.253	303.556	110.293	1335.06	252.149	125.19	264.99	121.521
SLC16A7	topgenes	333.965	398.402	491.427	608.701	345.803	826.379	917.359	173.945	1788.57	1004.67	868.933	859.102	1552.95	310.815	348.239
SLC26A6	topgenes	2171.39	575.47	756.98	948.03	632.267	739.696	1524.72	579.817	469.995	773.056	636.417	683.694	455.304	1578.98	435.299
RPS28P7	topgenes	726.28	336.613	739.684	432.604	835.862	343.843	221.59	68.9216	384.62	400.064	481.406	295.005	501.505	55.7873	769.935
TMEM82	topgenes	1008.1	279.435	612.503	675.441	1077.31	556.698	739.399	362.112	357.886	652.736	541.446	373.739	290.619	879.646	71.643
PLEK	topgenes	145.256	1358.44	251.309	561.26	561.674	660.718	182.553	1271.22	179.374	341.909	254.349	501.309	1276.49	216.176	2590.03
CDH11	topgenes	399.765	1592.69	879.074	798.468	1243.05	1789.53	535.031	902.545	715.772	1674.45	1160.4	1704.25	1298.1	545.918	1988.77
SLC30A2	topgenes	2555.02	393.791	1357.27	1444.96	1270.67	1436.05	1373.17	697.968	763.203	1662.42	2570.78	1044.48	583.475	1491.31	149.634
KIFC2	topgenes	2217.33	842.915	702.038	764.696	896.224	814.822	683.14	853.316	818.395	475.264	577.469	629.875	605.83	1774.23	745.45
CYP8B1	topgenes	1599.06	415.924	767.155	954.463	850.185	1066.2	1399.58	246.149	617.461	1020.71	1948.55	597.983	470.207	857.729	103.384
CHRDL1	topgenes	869.053	759.915	906.545	1325.15	985.232	1640.24	716.436	356.642	869.275	902.399	1611.24	632.865	333.095	433.348	442.554
ALPK3	topgenes	522.673	781.126	1040.85	868.424	783.684	910.173	1213.58	522.929	1275.45	2841.56	1307.77	1424.2	1158.75	783.014	856.088
SECTM1	topgenes	265.682	757.148	417.153	316.814	209.733	202.261	245.701	986.783	220.768	312.832	281.639	418.588	776.476	360.625	1223.37
ANKS4B	topgenes	1239.02	345.835	778.347	858.775	710.022	830.232	1042.51	306.318	398.418	735.957	761.954	505.296	369.608	805.927	90.6873
SLA	topgenes	254.508	936.982	309.304	513.014	367.288	837.937	265.219	1507.52	168.163	321.856	426.825	502.306	683.328	317.788	2298.02
CMKLR1	topgenes	376.176	999.694	461.921	591.815	589.298	656.866	308.848	780.018	235.429	573.525	514.155	728.543	1154.28	398.48	1896.27
SLC23A3	topgenes	418.387	79.3115	365.263	618.35	157.555	279.312	940.322	609.355	126.769	494.314	111.346	317.928	204.924	1231.3	18.1375
GYPC	topgenes	567.368	1162.93	890.266	793.643	1051.73	666.497	569.475	1875.11	435.5	599.594	469.399	714.59	750.394	1056.97	1393.86
IQSEC3	topgenes	861.604	121.734	258.431	394.812	191.317	311.096	563.734	305.224	279.41	522.389	382.069	488.353	207.905	463.234	101.57
FBLIM1	topgenes	803.254	1802.03	1440.7	927.124	791.869	839.863	706.103	1787.59	1002.08	899.391	1011.94	1359.41	1146.83	1043.02	1879.95
TRANK1	topgenes	581.024	1508.76	523.985	781.582	383.657	1003.6	482.216	893.793	560.545	703.872	769.595	983.682	938.179	357.636	2197.35
STC1	topgenes	2125.46	246.235	2812.22	350.586	584.182	294.723	244.553	514.177	2332.73	2232.94	271.815	618.912	415.064	533.964	234.88
CLRN3	topgenes	881.468	409.469	582.997	816.158	823.585	488.315	894.397	398.214	330.29	770.048	632.051	354.803	280.187	704.314	126.962
CMYA5	topgenes	603.371	584.692	534.159	464.768	2023.66	524.915	807.138	167.381	743.368	15118.2	747.763	503.302	2991.14	266.982	440.74
SLC10A2	topgenes	552.47	229.634	242.152	295.103	473.689	460.384	1535.06	117.057	264.75	802.133	515.247	463.437	345.017	422.389	120.614
HSPA2	topgenes	941.061	616.97	2244.49	874.857	1283.97	1457.24	1312.32	1611.45	4872.43	1186.15	760.862	1138.16	1773.52	2680.78	1205.23
NPHS1	topgenes	1818.8	1321.55	1176.17	711.626	971.932	1318.55	1089.58	661.867	891.697	745.984	1920.17	404.635	833.109	1122.72	364.563
OAS3	topgenes	1049.07	757.148	681.689	573.321	392.865	822.527	507.475	1109.31	1263.38	711.893	376.611	1065.41	1005.25	282.921	2122.08
GPC1	topgenes	825.601	1128.81	1059.16	689.915	1512.12	673.239	880.619	1025.07	1015.88	1585.22	744.488	793.324	1121.49	1321.96	1021.14
NAT8B	topgenes	727.522	301.568	420.205	726.903	488.012	230.192	741.695	390.556	122.457	1252.33	715.014	329.887	163.939	818.877	146.913
THSD7A	topgenes	893.883	553.336	775.294	803.293	324.318	838.9	870.286	368.676	2772.54	711.893	804.527	1204.94	1440.43	538.945	643.88
MS4A7	topgenes	365.002	1012.61	487.357	830.632	747.876	658.792	337.551	1126.81	293.208	393.045	572.011	712.596	1374.85	470.207	2134.78
SIM1	topgenes	556.194	499.847	702.038	484.87	280.326	734.88	896.693	363.206	1796.33	847.253	737.938	851.129	1329.4	473.196	358.215
DNAH5	topgenes	608.337	169.69	318.461	126.243	436.858	1018.05	288.182	115.963	394.968	214.571	364.603	381.712	1116.28	128.51	216.743
PMEPA1	topgenes	727.522	1057.79	1246.37	949.638	1037.41	1049.83	781.879	1107.12	610.562	1063.83	1779.35	1817.87	691.525	861.714	1659.58
KCNJ10	topgenes	1338.34	690.748	1332.86	1028.44	1610.34	1898.36	2389.27	759.232	2527.62	1480.94	1341.61	1119.22	1635.67	1669.63	321.033
MXRA8	topgenes	1140.94	1540.12	1352.19	1163.53	2660.03	1974.45	605.067	1561.13	744.231	1963.22	1268.47	1591.63	945.631	1325.94	1178.03
OAS1	topgenes	2073.31	784.815	1048.99	640.865	663.983	556.698	502.883	1207.77	741.644	542.442	700.823	628.879	706.429	586.762	834.323
CRISPLD2	topgenes	893.883	1112.21	1543.47	882.094	1295.23	1820.35	874.878	1278.88	1927.41	1572.18	1142.93	1594.62	1222.84	1579.97	1840.95
CD53	topgenes	242.093	1711.65	482.27	819.375	612.829	891.873	254.886	3080.69	274.236	520.384	542.538	785.351	1094.67	510.055	3369.94
[truncated: 809 more rows]

## Sheet: network assignment
gene	gene network
IGKJ3	6
GPR87	5
CHRND	2
ENSG00000237609	3
DMBT1	2
MYL1	2
MYL2	2
LINC02511	6
CCL7	5
RXFP2	7
PPDPFL	2
LINC01479	2
NUCKS1P1	12
LINC01281	11
IFITM3P4	12
DPYSL5	2
CA1	5
IGKV1-13	6
GAPLINC	5
CAV3	2
YIPF7	2
IGHV4-55	6
IGLV3-16	6
SGCZ	15
HDGFP1	12
PTPRN	5
BOLA2B	11
ASB9P1	2
UCA1	5
IGHV3OR16-13	12
MIR4538	6
RNA5-8SN3	12
MRAP	5
KLK4	2
UPK1A	3
WBP1P1	12
LINC02172	3
LCT-AS1	11
FAM156B	15
ASCL5	2
TM4SF19	5
PRTN3	5
MYBPC1	2
UGT2B10	12
PSMA8	6
DUSP13	2
LINC02576	6
IGKV1D-16	6
SOX11	2
TRBD1	11
IGHV3-64	6
LINC02783	5
IGLV2-5	6
IGHV3-43	6
HNRNPA1P26	12
IGHJ4	6
AGBL1	2
IGLV3-27	11
IGLV4-60	11
IGKV1D-8	12
IGHV1-58	6
IGLV2-18	6
LINC02672	3
FGGY-DT	2
IGFL2	6
IL21-AS1	6
SLC13A5	1
LINC02345	5
PENK	2
INSM1	2
IGKV1D-17	6
DEFA3	5
CHRNA1	2
MMP2-AS1	6
LDHAP2	12
FBP2	2
MIR133A1HG	2
IGHJ3	6
RNA5SP202	15
MYH6	2
MYPN	2
KRT18P3	12
ABRA	2
SUGCT-AS1	5
ENSG00000233682	7
EEF1A1P29	2
XIRP2	2
IGLV1-36	6
C10orf71-AS1	2
JPH3	5
SNTN	15
PHBP11	12
LANCL1-AS1	2
LINC01497	2
IGHV1-24	11
IGKV2D-29	6
CYP4F34P	1
IGHV3-64D	6
IGHV4-28	6
IGHV3-66	6
IGHV1-69D	11
TSIX	3
IGHV5-10-1	6
PRODH	1
CGA	13
SLN	2
TRAV1-2	11
MYOG	2
C19orf33	12
KRT13	3
HSPB3	2
FXYD7	11
RPL10AP1	12
SMPX	2
MS4A10	13
CACNG6	2
IGHE	6
MIX23P3	12
GJB6	11
UGT2B26P	12
ZFY-AS1	15
FGF16	2
ENSG00000259772	6
IGLV9-49	6
PLAC4	3
IGKJ4	6
PSPHP1	8
C1orf158	15
ENSG00000259881	2
MIR4539	6
RPL31P2	12
IGKJ5	6
KRT17P4	2
MTCO2P22	12
IGKV2D-24	6
GPR15	11
IGKV1-8	6
IGLV3-12	6
IGKV3D-11	6
IGHV2-26	6
IGHV2-70D	6
IGKV1-12	6
IGHV2-70	6
IGKV1-6	6
GLRA2	14
IGHV4-4	6
IGKV1D-27	6
EN1	2
SERPINB3	5
MYMK	2
PNMA6B	13
KCNA1	2
KCNQ2	5
HAND2-AS1	2
MYHAS	2
ASB11	2
TCP1P3	12
GOLGA6L17P	15
TCL1A	6
LINC02562	9
BTF3P9	12
MIXL1	6
MIR4537	6
IGLC6	6
GABRA5	13
RPL37P6	12
HNRNPCL1	12
ANAPC10P1	12
IMPG1	12
RNF39	5
ZDHHC20P1	11
PI3	5
HSP90AA4P	12
HAMP	5
KIF25-AS1	3
IGKV2D-30	6
IGKV1D-13	6
DTNB-AS1	6
GTSF1	4
IGKV3D-15	6
IGLV4-69	9
IGHV3-20	6
IGKV3D-20	6
IGHV4-31	6
IGHV3-53	6
GLYATL1P2	12
MYF6	2
CIDEA	8
ATP1B1P1	12
PON1	13
ASB10	2
KLHL34	2
LINC01543	3
SOX10	3
AZU1	5
SYNPO2L	2
FSD2	2
HAND2	2
MYH2	2
RPS15AP38	12
DCSTAMP	5
PPP1R27	2
MCHR1	5
RBP2	3
CLCN1	2
MT-TL1	12
IGHV3-69-1	6
IGHJ6	6
IGLL5	6
IGLV5-45	6
IGHV1-3	6
IGHV4-61	6
IGKV1-33	9
IGKV1-16	6
XIST	3
FUT9	3
IGLL1	12
LEP	8
PPM1K-DT	15
RN7SL431P	2
LRRC38	2
NRAP	2
MT1HL1	12
RPL35AP21	12
MT1XP1	12
IL6	5
CACNA1B	2
AKR1B10P1	13
SHOX2	7
COX20P2	12
S100A12	11
RPL23AP2	11
C4BPA	5
CXCL13	6
MYH1	2
TNXA	3
RTP5	6
ACTN3	2
ART3	2
TMSB4Y	15
IGKV1D-33	11
TRAV19	11
APOBEC2	2
MXRA5Y	2
TRBV6-2	11
MCEMP1	5
IGHJ5	6
ZBTB32	11
TRBV28	6
APOA2	13
IGHV3-13	6
AQP7P3	12
IGKV2D-28	9
IGLV3-9	11
IGHV1-69	6
RPS2P7	5
TNFRSF17	6
IGLV10-54	11
IGLV3-10	6
LINC01928	3
IGHV3-72	6
CKM	2
KIAA1671-AS1	2
KRT5	5
ANP32AP1	12
PRG4	7
NNAT	5
MUC16	6
CFL1P4	12
SHD	2
MTRNR2L10	14
LINC02362	6
TNNT1	2
ZCCHC12	11
MYL12AP1	12
RPL37AP1	11
KRT18P28	12
LINC01857	11
NPIPA7	13
NPIPA8	3
HHATL	2
FTH1P15	12
LGALS12	8
TTTY14	15
IKBKGP1	12
CYP19A1	5
DOCK11P1	12
LINC01871	11
IFNG	6
SLC25A5P2	12
PAGE4	11
CYP1A1	3
NUDT4B	3
PNOC	6
HLA-DPB2	12
AMPD1	2
RNASE2	5
IGHV6-1	6
IGKV1D-39	6
IGLV7-43	6
IGHV3-49	6
DLK1	7
IGLV7-46	6
IGKV2-28	6
WASH7P	14
IGHV1-18	6
IGLV1-47	6
IGHV4-39	6
CD5L	11
LINC02899	13
IGLV2-23	6
HTRA4	4
TBX15	2
MYT1	3
TRIM72	2
KCNE5	2
PLA2G2A	2
LGR5	3
MYLK2	2
PITX1	2
NPTX2	7
ADIPOQ	8
PRRT4	2
LINC01235	2
LY6H	5
TRARG1	8
HJV	2
STYXL2	2
XIRP1	2
PRND	7
TTC24	11
ABCB5	2
SLCO1A2	3
MYG1-AS1	5
TRBV5-1	11
SCT	2
TRBV6-5	11
DSC3	1
CACNA1S	2
ENSG00000260776	1
RPL10AP2	12
ABCC11	2
GABRD	5
TRBV7-2	11
MYL4	2
NPFFR1	6
NDUFA4P1	12
C1orf105	2
ENSG00000251076	1
CCL26	15
TNIP3	6
BCAN-AS1	15
DNAJC5B	10
USH2A	1
IGHV3-48	6
CHGA	5
TEX11	9
CLEC17A	11
USP32P1	13
IGLC7	6
ENSG00000259916	1
CNR2	11
IGHV1-46	6
LINC02121	7
LCMT1-AS2	15
COX6A2	2
TNFRSF13B	11
IGKV2-30	9
SPIB	11
FCRL2	11
IGHV2-5	6
GC	1
IGHV3-73	6
CD8B2	13
IGLV6-57	9
IGKV1-27	6
FGG	15
IGLV8-61	11
IGLV3-25	11
IGKV1-9	6
IGHV3-21	6
IGHV4-59	6
IGHV1-2	6
IGLV3-19	6
IGLV2-11	6
UGT2A1	1
UPK3B	1
MEGF10	2
ENSG00000205794	12
KCNK2	7
PLP1	7
USP6	15
LMOD3	2
MMP12	2
ZFP57	15
TRBV19	11
CILP2	2
GGTLC2	12
RPS28P4	7
PM20D1	14
SGCG	2
CALB2	2
NLGN4Y	15
MAFA	2
NKAIN1	2
COL6A6	2
ICOS	11
YWHAEP5	12
RXRG	2
ACOXL	6
CAVIN4	2
RPS27AP5	12
SRPK3	2
CDH12	13
PSCA	3
JAKMIP1	6
CCNA1	5
FBXO40	2
CD68	12
SERTM2	11
ACTA1	2
CLEC4GP1	7
FUT2	5
BTF3P5	12
LDHC	13
FAM166A	13
SPOCD1	5
ASS1P11	12
MYO18B	2
TUNAR	15
CCL22	11
ZPLD1	5
ITLN1	1
SYT8	3
SIGLEC12	11
IGHJ3P	6
RPL23AP65	12
ENSG00000249341	3
PDZK1P1	15
BHLHA15	6
REG3G	14
TRBV7-9	11
CXCL5	5
PLEKHS1	3
KCNQ5	2
ATP2B2	2
WNT7B	3
STAB2	5
GDF5	5
NMRK2	2
CD1B	11
FOXE1	5
GPR85	5
PLA2G2D	6
CCL18	5
SCG5	5
COX6CP1	12
HS3ST2	5
LOC105375115	1
HMGA2	5
ASB5	2
APELA	1
ENSG00000275063	6
LINC02446	6
IGFBP1	14
TREM1	5
LRRC15	2
HAO1	13
FPR2	5
C10orf71	2
FCER2	11
NKX6-2	11
LGALS17A	6
KRT223P	15
AREG	5
LINC01544	13
SCARNA7	1
GCSAM	11
CPNE6	13
ZNF683	6
FAM3D	3
ZFY	15
TUBBP5	3
PKD1P2	7
MRLN	7
IGHV4-34	6
EIF1AY	15
ACTC1	2
HSP90AA6P	12
SLC1A7	7
GRIA4	1
UTY	15
AIM2	11
PYHIN1	9
PAX5	11
GUCY1B2	13
TIFAB	11
IGHV5-51	6
IGHV3-11	6
H19	2
ENSG00000276345	4
ENSG00000226812	1
ETNPPL	1
IGHV3-15	6
USP9Y	15
TXLNGY	15
FAM30A	6
CCL4	9
CD79A	9
DDX3Y	15
SERPINC1	1
RPS4Y1	15
SCN5A	15
UNC5A	5
MYOC	7
TSHR	6
SH3GL3	3
CADM2	2
KLHL38	2
CDH15	2
SCRG1	7
CIDEC	8
TRDN	2
UBE2V1P2	12
RBM24	2
EYA1	2
SCG2	7
SIX1	2
SIX2	7
RPL13AP20	15
DSTNP3	12
MYBPC2	2
CHST6	2
TEKT1	15
ZBED2	4
LILRA4	11
CLEC4G	5
PTGES3L	2
WNT2	7
RPL10P6	2
CHRDL2	2
SLC14A2	3
E2F2	6
COL11A1	7
MMP16	2
RAPSN	2
TNNC2	2
TNNI2	2
TNNT3	2
GJB3	5
CCN5	2
CTNNA3	2
AQP4-AS1	13
MYLPF	2
SAA1	5
PDGFRL	2
PRRG3	7
CASQ1	2
PLEKHG4B	3
DNAH17	3
SST	14
GSDMA	5
TP73	6
PCBP2P2	12
LRRC39	2
SULT2B1	3
SAA2	5
RPLP0P2	3
UNC45B	2
KLHL31	2
ITGB1BP2	2
TXNP6	7
PTMAP2	12
XG	2
COL17A1	5
CASC19	15
CALML6	7
SMIM38	3
ENSG00000283839	5
CHAD	2
CEMIP	5
LINC01480	11
FITM1	2
RPS15AP1	11
IL17D	2
MB	2
ABCA13	3
P4HA3	7
RPS10	12
DNAH11	3
COL10A1	7
EMBP1	6
MYBPH	2
DAZAP2P1	12
LINC00960	10
MEOX1	7
MFAP5	7
RBFOX1	2
SPC25	5
PLIN1	8
MLIP	2
TMEM108	2
MYOT	2
GRIN2D	7
RPL13AP7	15
TRBV20-1	11
MEOX2	2
DISP2	6
ADGRG2	7
STRIT1	2
CD207	11
ITGAD	6
TBCAP1	12
ABCA12	15
TWIST1	7
GPR18	11
CXCR5	11
PHKG1	2
MYH7	2
NRAD1	5
CTLA4	11
RPL5P17	12
GOLGA7B	5
PRSS36	5
MTCO2P2	12
KLHL41	2
RPS3AP5	12
IGFN1	2
SAMD3	9
PXDNL	3
COL26A1	3
COX20P1	7
GPS2P1	12
CTSE	11
KLHL30	2
FAT2	3
CHIT1	2
RAB3C	4
DHRS2	3
U2AF1L5	9
CCNP	3
GZMH	9
SFRP2	2
MYOZ3	2
HP	7
FAP	7
PSMC2P1	12
GPR84	5
BTF3P10	12
CHST1	5
ADAMTS14	7
MMP17	5
CLEC4F	11
RFLNA	5
LRRN4CL	7
ACTN2	2
CST6	4
UBE2C	4
FNDC5	2
PERM1	2
ELOCP2	3
HSD17B2	3
FASLG	9
CDKN2A	5
DTHD1	6
ADAMDEC1	6
LINC01094	5
MADCAM1	11
CBS	5
MELK	4
SLC38A5	4
NTM	5
SORCS1	13
ATP2A1	2
CCNB2	4
GTSE1	4
VPREB3	11
ZDHHC8P1	3
TNFAIP6	7
RYR3	7
MYOZ1	2
MYOZ2	2
RAB42	5
HLA-G	9
EEF1A2	2
SCN4A	2
TNFSF14	9
KRT17	5
AQP9	5
LYPLAL1-AS1	1
ANKRD1	2
LEFTY1	14
KIF20A	4
PODNL1	5
CD300LB	5
EBF2	2
CD8B	11
UCP3	2
ACTG2	5
PEBP4	2
CTHRC1	7
SDS	5
TMEM156	9
CORO6	2
MELTF	3
NCAPG	4
ALOX15B	5
SIGLEC8	9
CARNS1	2
GLDN	5
CDH4	5
MFAP2	7
HTRA3	7
MSS51	2
SIRPG	11
SYT1	3
GGT2	7
KCNA2	9
NCAPH	4
DLGAP5	4
LINC00511	5
CPNE4	1
TMIGD3	5
MTRNR2L12	12
TMEM45A	7
ARPP21	2
P2RY10	11
CYP2E1	1
LRRC17	7
TDGF1	3
UHRF1	4
ADCY2	2
ABCA4	3
GTF2IP1	15
IL1RN	5
ENSG00000250771	6
SLC30A8	1
RPL23P8	12
P2RX6	2
TYW1B	15
LAG3	6
CLSPN	4
TRAT1	9
DTL	4
TF	1
SYT12	5
ANKRD36BP2	6
CDC6	4
EEF1A1P9	12
ENSG00000231683	1
MT2P1	8
TRGC2	11
CXCR6	9
TCAP	2
DHRS9	5
DUSP26	2
TTN	2
TRIM54	2
ASPM	4
MAMSTR	2
CA3	2
XCR1	11
BTLA	11
CREB3L3	13
BIRC5	4
APOC3	13
ANGPTL4	5
MEDAG	7
PI16	7
CLEC9A	11
SCARA5	7
JPH1	2
TXLNB	2
CASQ2	2
FLT3	11
GPR68	4
BUB1	4
TNMD	7
LRRN1	7
FAM111B	4
NDUFA13	12
CALCA	3
ZFHX4	7
SCEL	6
SCTR	5
GREM1	5
TNFRSF18	9
FCRL6	9
XKR4	15
FCER1A	11
SFRP4	2
BATF	10
VMO1	7
ZNF812P	15
MYH8	2
SIGLEC16	5
NCF1B	11
CXCR3	9
TMEM52	2
DDIT4L	7
TYRP1	1
ANOS1	7
KLRG2	3
JSRP1	2
TREM2	5
TMEM207	3
P2RX5	11
PCP4	7
CH25H	4
NQO2-AS1	12
CSTA	4
HBA1	5
CD244	9
PDCD1	6
IGF2	7
EOMES	9
CCR7	11
MYBL2	4
SLC44A5	14
ASB2	7
FER1L4	9
FCRL1	11
CHI3L2	4
PDE1B	5
ASS1P13	12
IL18RAP	9
CD40LG	11
MMP25	9
GMNC	14
NRIP3	5
ADGRG5	9
CAMK2A	2
ARL11	4
THEMIS	9
CD163L1	10
ASF1B	4
REG1A	14
C1QTNF3	7
GDNF-AS1	13
CD1E	11
KCNA3	9
FCGR3B	8
ADPRHL1	2
AK1	2
IL2RA	5
SLAMF1	9
PKP3	5
PELATON	5
HBA2	5
SIT1	11
CAPN8	3
FABP5	5
KIF11	4
LPA	13
SRL	2
UBASH3A	9
PLA2G7	5
ERFE	4
HLA-DOB	9
MIR193BHG	2
ACHE	7
PGAM2	2
CLDN14	1
COL25A1	3
ALDH1L2	7
CXCL2	5
TNNC1	2
CREB3L1	7
CLEC5A	5
TNFRSF11A	5
PTX3	5
NELL2	11
ANK1	2
SLA2	9
RAB7B	5
OSR1	7
UBD	9
RBP7	8
PI15	5
THBS4	2
TLR10	9
RRM2	4
GZMM	11
IGKV2-24	9
FNDC1	2
LILRA5	5
TMEM105	13
TMEM233	2
CD19	11
GZMA	9
MIR155HG	9
SH2D1A	9
FCRLA	11
TRIM7	2
MROH2A	13
COL8A2	7
SFN	5
LINC02732	1
TPX2	4
LAMP3	9
CCL13	15
ZBP1	6
MEI1	9
MILR1	4
PHLDA2	5
ADAM33	7
ATP1A2	2
DDTL	7
IGHV3-74	6
LY9	9
CEP128	10
COL18A1-AS1	1
LDB3	2
MDFI	5
CACNB1	2
LAX1	6
S100A8	5
SLC2A4	7
RERGL	15
ZNF831	9
CCL3	4
GXYLT2	7
GAL3ST4	4
LOC574538	13
HLA-H	10
KCNN4	4
CST7	9
FNDC4	8
ZBTB16	14
GFI1	9
MYH3	2
TNFRSF13C	11
CRTAM	9
FLJ16779	14
FABP4	5
CLEC12A	11
FANCA	10
BCL2A1	4
RPL3P2	12
CABP1	3
DES	2
S1PR4	11
IRF4	6
PTPN22	9
TXNDC5	10
MT1H	13
RGS4	8
CAMK2B	2
ECEL1	3
VNN2	4
SLC17A9	4
ZNF469	7
LINC00861	9
SGCA	2
PROX1	3
TIGIT	11
IGHV3-30	6
PGF	5
CD3D	11
CTD-3080P12.3	13
NCMAP	8
VGLL3	7
CD27	11
FCGR1A	5
TNFAIP8L2	4
ADORA3	4
TSPAN32	11
TNFRSF9	11
LCN2	5
PARP15	9
SLC4A11	3
GPR174	9
MOGAT3	14
BRINP1	1
BPI	1
DUSP4	10
TNNI1	2
CD28	10
LINC00649	9
PCED1B-AS1	11
TBX21	9
OGN	2
TPSB2	8
GZMB	11
LINC00926	11
SLC38A4	13
FCRL5	6
ALOX5AP	4
HOPX	8
ANKRD2	2
CHODL	14
NELL1	3
SIGLEC9	5
FMNL1-DT	11
HLA-K	8
MMP19	5
IGKV1-17	6
KAZALD1	7
IGDCC4	7
TNFSF8	10
SBNO1-AS1	13
FTH1P8	14
MN1	7
HSH2D	9
TESPA1	11
JPH2	2
SYNC	7
FAIM2	10
CXCL1	5
GAPT	11
CD3G	9
MTCO2P12	5
MMP9	2
CXCL8	5
TMEM119	7
RIN1	5
SH3BP1	10
GABRP	11
TRIM29	8
DERL3	6
CD5	11
FCRL3	11
HLA-L	12
RHOH	11
TRIM63	2
ENSG00000242048	1
PLAAT2	11
STAC3	2
GPR132	9
MMP11	5
MMRN1	7
RTN2	2
PILRB	3
RPL10P9	7
GNA15	4
SIRPB2	4
COL19A1	1
NSG1	15
NIBAN3	11
GAS2L1P2	13
MEGF11	15
NEU4	1
RYR1	2
GZMK	9
EGFLAM	14
GPIHBP1	8
CRABP2	7
LY86	4
ERVMER34-1	3
LINC02274	15
PLD4	11
PDCD1LG2	10
PLAUR	5
WNT10A	11
GPC5	3
PTGIS	7
GRAP2	9
FCHO1	11
PLPPR4	7
MARCO	7
IGHV3-33	6
CD72	4
PFN1P1	8
FADS6	1
BCL11B	9
SLC26A4	15
CD180	10
HSPB7	2
CILP	2
NKG7	9
TMEM130	14
AKR1C2	3
CD300E	4
CD79B	11
BLK	11
IL21R	9
C3orf85	1
ADAMTS4	5
NDUFA4L2	8
CD1C	11
SLAMF6	9
KCNJ5	10
SYT7	3
GP2	3
CD1D	11
APOC1	5
KLRB1	11
C16orf54	9
ENSG00000265206	11
DAPP1	9
SLC14A1	3
SCML4	9
CALHM6	11
SORD2P	1
ADAM12	7
CHP2	13
HRC	2
DUSP2	11
TMC3	14
SPINK1	14
CCDC162P	1
CENPF	4
STAT4	10
IGLV3-1	6
IGKV1-39	6
PYGM	2
SP140	9
SLC11A1	5
KDELR3	8
SPTB	2
PAMR1	8
AGAP2	9
TLR6	10
RAB37	11
MIAT	6
NCF1	9
CFTR	5
LINC01554	13
PDLIM3	2
PSTPIP1	9
IL12RB1	9
LILRB3	4
CD36	5
SIGLEC10	4
MYOM1	2
IP6K3	14
ELFN2	15
ATP12A	14
HMCN1	7
LHX4	13
PYCR1	7
PLAC8	11
SPEG	7
RGMA	7
CD96	9
ITGB2-AS1	9
C4orf54	7
MKI67	4
PHETA2	8
ACSL6	1
CEL	7
SPHK1	5
C11orf21	11
FHL3	7
MATK	4
NEB	2
CPNE5	9
LRRC37A4P	3
TOP2A	4
MSC	5
ADAMTSL4	7
ALPI	1
FPR1	5
IGLV2-8	6
RNF212B	13
CR1	4
KCTD17	8
TLR8	10
CXCR2P1	11
FCGR2B	4
PTPRQ	14
OLFML2B	7
SSTR5-AS1	12
PAQR4	15
IGLV1-44	6
AKR1B10	13
SGCD	7
SSC5D	7
CCR5	9
PKIA	2
EVI2A	10
OLFM4	15
IL2RG	11
TTR	13
CD8A	9
STUM	3
GPR183	10
CD69	11
PRRX1	7
HRH2	8
RELT	10
NCF4	4
WNT2B	15
CARMIL2	9
DLGAP1	15
MRPL23	7
ADRA2A	10
DCLK1	7
TMOD1	7
RPS11P5	12
PKD1P5	13
PDPN	7
ASPN	2
TMEM229B	10
LRG1	5
PIK3CG	9
POU2AF1	6
CSF2RA	10
CADM3	5
SLC4A8	3
CD2	9
CACNA1E	14
LRRC25	4
PTGDS	15
CD247	11
HLA-DQB2	9
LOX	7
FAM83D	1
SAMSN1	10
TNFSF13B	10
COLEC12	8
LILRB5	4
IGHD	11
IGKV3-15	6
ITK	9
ANXA13	13
MYO3B	3
CD22	11
APOD	7
DOK3	4
UBASH3B	4
RGCC	8
B4GALNT2	3
GJA4	8
FJX1	8
HK3	5
ARHGAP15	11
ELF5	3
EPHB2	8
SMOC2	7
CD7	11
CA8	3
TGFB3	7
CD38	9
NIPAL1	3
PODN	7
KSR2	3
PTPN7	9
CD6	9
LMNB1	10
GCNT1	4
SNX20	9
CLEC2D	11
KRT80	8
LRRN4	15
RNF183	13
PDLIM4	8
TRIM6	14
ADAM19	4
SH3BGR	2
LGI2	3
CNN1	8
SRPX	7
DPT	2
RTN1	10
ANO1	8
TRPM2	4
TMEM38A	7
TRBC1	11
DIO2	14
MCUB	4
ENO3	2
SHISA4	7
IGHV3-7	6
BANK1	10
SLC5A1	1
ST8SIA4	10
COL5A3	7
GNLY	9
HSPA7	4
PNPLA1	1
SLC2A3	4
IGF1	7
PROB1	7
MYL5	7
PPP2R3B	7
MAP4K1	9
KCNE4	5
INHBA	5
AHNAK2	7
P2RY8	9
CD300A	4
BCAT1	7
COL6A4P2	13
MIR503HG	13
BMPR1B	3
FGA	14
CALHM2	8
FCGR2C	10
IGLV1-51	6
SMOX	15
MZB1	6
TNNT2	7
SLC6A20	10
C1QTNF6	7
GPR65	10
SYTL1	9
GALNT6	8
DLGAP2	1
IL27RA	10
SLC37A2	4
CX3CR1	9
BTK	9
IGLV3-21	6
KCNMA1	7
ZYG11A	1
SLC16A13	13
TLR1	10
NLRC3	9
CLEC7A	10
PTGS1	3
KCNK10	1
WNT5A	3
S100A9	5
DHDH	1
CXCL6	4
FAM118A	8
CTSK	7
SELL	11
GCNT3	8
STPG3-AS1	13
SYCP2	1
ADGRE2	4
STEAP3	8
FKBP11	10
CD24P4	8
FER1L6	1
VTN	1
LILRB4	4
SLC7A13	1
KIF26B	8
ENSG00000271254	3
PYCARD	4
SLC1A3	4
COPZ2	7
RPL14P1	8
ARNTL2	10
PLN	14
MSLN	3
DENND1C	10
SLC1A4	4
ITGBL1	7
TACC3	10
IKBKE	10
LOXL2	5
KLHL6	9
SMAD9	7
PRDM1	9
KDM5D	15
CRLF3	10
LAMA3	10
FOS	8
SLC9A9	10
KIF21B	9
TAGAP	9
FCN3	7
RORB	1
RASAL3	9
LPL	8
SOSTDC1	15
RRAD	4
EXPH5	3
CTSW	9
DIPK2B	8
CYRIA	4
RPL7AP6	12
PLIN4	8
C2	4
PVALB	14
PLCB4	10
APOBEC3G	9
C5AR1	5
TMEM132A	8
ARHGAP9	11
LCK	11
KLRD1	9
CFP	11
SH3PXD2B	7
HCST	4
PSMB8-AS1	10
HDAC9	10
CSF3R	4
CLEC11A	8
BTNL9	13
LIX1	10
HS6ST2	3
MAP3K8	4
GPRC5A	8
TBC1D2	8
FBXO32	7
TRPV2	4
P3H3	7
CCR2	9
IL4I1	10
HLA-DQA2	9
ADGRV1	1
P2RX7	10
LSP1P4	13
FCMR	11
CARMN	14
ALKAL2	13
RPS2P46	7
LIPH	3
ECRG4	8
RGS19	4
GK4P	1
MARCHF1	10
CPXM1	7
ESRRB	3
C1orf162	4
RNASE6	10
GLCCI1	10
LINC01606	3
SORCS2	3
TBXAS1	4
STAC2	8
PDK1	10
TFPI2	5
CD209	4
HSF4	13
IRX3	8
SLC28A2	1
DEF6	9
CHI3L1	5
RGS1	4
SASH3	9
ACAN	5
MNDA	10
ERICH4	13
PIM2	9
EVI2B	9
BIN2	9
LINC02294	1
ENSG00000247228	1
TCF7	11
PADI2	7
SEPTIN1	11
SCIMP	10
ISG20	11
LIPC	15
APOBR	10
PRR35	13
SEMA6B	5
MS4A1	11
PLA2G12B	1
ADAM8	10
RGS10	4
DOK2	4
DEPDC7	1
FAM78A	9
APLNR	7
CARD11	9
CLEC10A	11
BDKRB2	3
CYTIP	9
SCARA3	8
HHLA2	15
MYO1G	9
TBC1D10C	11
CD86	10
LAT2	10
NAPSB	11
GPR34	10
HNRNPKP4	15
FOLH1B	1
NTRK3	3
USP13	7
ADAMTS2	7
G6PC1	1
SLC5A11	1
HBB	5
MTND4P12	3
ENTPD1	4
UNC13D	10
FLNC	2
AKAP6	7
CKMT2	7
PIK3R5	4
LST1	4
SLC5A8	1
LPXN	10
ARFGEF3	3
SPN	9
GDPD3	13
CRHBP	14
ARSF	1
IL2RB	9
ODF3B	10
MUC20-OT1	14
RASL11B	3
IGKV3-11	6
MT1X	13
CHRNA4	14
PTP4A3	7
TSPAN13	8
CAP2	7
SLC25A34	13
CHST11	4
FGR	4
IKZF3	9
NFATC2	10
SFMBT2	10
LHFPL2	5
LRRC37A3	13
COMP	2
C11orf96	5
FPR3	4
GEM	8
TUBA5P	13
LILRB2	4
MS4A4A	5
GATD3B	1
TRBC2	11
HAVCR1	15
KCNK6	10
SCARF2	8
ZAP70	9
GGT4P	14
RUNX3	9
GPX8	8
SLC22A4	1
GGTA1	10
TRAF3IP3	11
RANBP3L	3
ACAP1	11
CTXND1	14
VAV1	9
LILRB1	10
RUNX1	8
SCUBE1	3
GIMAP2	11
SELPLG	10
TRAC	11
CD52	4
MUC15	3
CTH	1
ABI3	10
ATF3	8
PRF1	9
CLDN5	8
AK4P1	1
SPSB1	8
AMDHD1	1
IGLV2-14	6
DRAIC	14
CCN4	8
COLCA1	3
CSPG4	7
NECAB2	13
NFE2L3	10
LINC01874	13
CP	8
PROZ	13
ADIRF-AS1	13
IRF7	10
NEXN	7
S100A14	8
TM4SF5	13
MFNG	4
HAPLN3	10
WAS	10
COX7A1	7
SIGLEC1	4
ITGA11	7
SULT1C4	15
GLIPR2	4
FOLH1	14
ASB15	1
EDIL3	7
ZNF385A	8
NR1I3	1
HS3ST1	8
GTF2IP4	3
IGLV1-40	6
PTGER1	8
GMIP	10
CD48	11
OTOGL	1
AMBP	13
MDK	8
SMIM3	8
IGKV1-5	6
RORC	13
EMILIN2	5
IGSF6	10
MT1F	13
CCL19	11
NFKBIZ	8
POU2F2	9
BSND	3
EIF3CL	9
ITM2A	8
LXN	8
MUC20	14
IMPDH1	8
LRRK1	10
NUGGC	1
CAPN6	10
EGR1	8
NKAIN4	13
ESPL1	1
JAK3	10
EMB	10
GDF6	14
GIMAP1	10
GSTM1	4
RNF166	10
DNAJC12	14
APBB1IP	10
PALD1	10
SLC51B	13
FCGR2A	5
HLA-DRB6	12
ITGA4	9
SLC25A48	1
ITGAM	4
MTHFD2	4
LYVE1	5
ADAMTS15	3
FAM20A	8
ARID5A	10
LTB	11
NFATC4	8
CD248	7
CDKL1	3
ARHGAP25	10
CCR1	4
IGHV3-23	6
CERCAM	7
SIM2	3
FMO3	15
GLIPR1	4
CD3E	11
PIEZO2	7
ALOX5	4
PRKCB	9
ANGPTL1	7
MSR1	5
PTPRU	8
RPL13P12	12
RPL24P8	13
C3AR1	4
C16orf89	1
IGKV4-1	6
TRNP1	8
SLC51A	13
NAGS	1
CCL5	9
TLR2	10
PACSIN3	7
LAMA1	3
DPYSL3	7
DGKA	11
CD84	4
PRDM16	3
NFAM1	4
RARRES1	8
FES	8
ICAM3	11
ELN	2
CTSV	13
ITGB3	15
GVINP1	10
ECM1	7
GAS1	7
SLC22A18AS	13
FCER1G	4
CELF2	10
GAS7	8
TTC36	1
SOCS3	5
BMP1	8
RASGRP2	11
DNASE1L3	8
LOXL1	8
TMSB4XP4	4
NCF2	4
HMCN2	7
FXYD4	3
IL1RL1	13
ADSS1	13
LTBP2	7
RCN3	7
IDO1	11
FOLR2	4
GPSM3	10
PTPRE	10
RIPOR2	10
AGXT	1
JAML	11
AOAH	9
CR2	1
SYNM	7
SEMA6D	3
PIM1	8
AQP6	3
LINC00924	8
FXYD5	4
SERPINB9	10
LAMB3	8
AGR2	5
RASSF5	9
BASP1	4
PARVG	10
B3GAT1-DT	14
CNTRL	10
CDCP1	8
RCSD1	10
TMC8	9
RPL18AP3	8
CCDC85B	8
FBLN2	7
GJA1	7
CREB5	15
MYC	15
MST1L	3
COL8A1	7
TUBAL3	1
IL16	9
ALDH1A3	8
LINC02535	14
IGKV3-20	6
SUSD3	13
MAP3K20	7
ITGA7	7
ISLR	7
FKBP10	7
CPAMD8	8
HNF1A-AS1	14
COL5A2	7
SELE	10
NAT8L	3
CCDC88B	9
ITGAX	4
IRX1	3
CD40	10
FUT3	1
IFI44L	15
CFD	7
PTGFRN	7
GMFG	4
KCP	3
GCAT	13
SLC16A1	13
ITGB7	10
FGF7	8
FMN1	3
LAIR1	4
THEMIS2	4
MARVELD1	8
RDH12	1
ST3GAL4	3
SMARCD3	8
LAMA4	8
CLDN1	15
ASPG	13
SLAMF7	6
PRKCH	10
RASSF2	10
COL7A1	8
VTCN1	8
ANKRD44	10
SLC5A9	1
NPIPB5	14
SOX9	15
SLC26A9	1
SEMA3C	7
FGD2	10
MYL3	7
FERMT3	10
PCDH10	15
NDNF	14
COL5A1	7
PLXNC1	4
WDFY4	9
PCOLCE	7
GDF15	13
BCL3	8
DDN	7
LINC02754	1
PLCB1	3
CASP1	10
CMTM3	8
LIPG	8
TCL6	13
NIBAN1	10
LIMK1	8
S100A4	8
CACNA2D1	7
TMSB4XP6	4
APOBEC3C	10
PTAFR	4
PLP2	8
OAS2	10
CD37	11
SLC25A45	14
F11	3
VSIG4	5
NLRP1	10
KCNC3	13
FAT4	3
SULF1	5
HCK	4
GRK5	8
RAC2	11
NRK	3
ADORA2A-AS1	13
CLDN19	3
SLAMF8	4
ATP2A3	9
PPM1L	3
STEAP4	8
DOCK10	10
HNF4G	1
CCL21	4
EHF	3
IKZF1	9
SLC15A3	4
MYL6B	7
FHL2	8
PLCB2	10
RNASET2	10
SLPI	5
CYTH4	10
CAPN12	13
MAPK12	13
SEMA6C	13
RELB	10
THBS2	7
PARP8	10
UCP2	4
TNFAIP8	10
ITGA5	8
LCP2	9
CYP2B6	13
CHST15	8
LIMD2	11
STRA6	13
RHBDF2	10
TUBB6	8
SLC16A3	5
TMEM132E	13
XYLB	1
GABPB1-AS1	14
RAP2B	4
ITGAL	9
LGALS9	4
HNRNPA1P48	7
STK17B	10
ACSL5	10
SEC24D	8
PMP22	8
FSCN1	8
IDNK	1
CFL2	7
SPI1	4
TMEM184A	14
GASK1B	7
DOCK2	9
LSP1	4
RASA3	10
PDLIM7	8
ADCY7	10
RPS3AP26	7
HRG	1
HPCAL4	1
THBD	8
MEF2C	7
FRZB	15
SERPINE1	5
SLC6A18	1
ARL4C	4
SLCO4A1	14
CAV1	8
FMNL1	9
SYPL2	7
NPDC1	8
ANGPTL2	7
DNER	3
CD276	8
CCDC69	10
MTTP	1
EMP3	8
UQCR11	13
IFI6	13
VOPP1	10
FLI1	10
NGFR	7
MFAP4	8
HMGCS2	13
INPP5D	10
DNASE1	3
PCLO	3
FXYD2	13
CSF2RB	10
MYO1F	10
EGF	3
ARHGEF6	10
CCDC80	7
ID3	8
IGHA2	6
ANTXR1	7
VASH1	8
MYOM2	7
RASSF8-AS1	14
PIK3CD	10
COL15A1	8
STRIP2	14
KCNQ1OT1	14
ENSG00000226733	1
SLC22A13	1
MS4A6A	4
MARCKSL1	4
GABRB3	3
GIMAP7	10
TRAM2	8
KIAA1549	1
CXCL11	9
CCL2	8
UCHL1	13
CLEC18C	13
NOS1	1
GPNMB	7
PLIN3	8
IL4R	8
SMIM2-AS1	1
LINC01320	14
FCN1	11
TMC6	10
SPON2	8
LINC02303	14
SLC4A9	14
PLPPR1	14
JUNB	8
PLEKHO2	4
SLC38A3	1
AIF1	4
IFITM1	8
SERPINA6	1
MICAL2	8
CLEC18B	13
ACKR1	4
IRF8	11
TP53I11	8
CYP3A5	14
SLC16A7	3
SLC26A6	13
RPS28P7	8
TMEM82	13
PLEK	10
CDH11	7
SLC30A2	14
KIFC2	13
CYP8B1	14
CHRDL1	14
ALPK3	7
SECTM1	10
ANKS4B	14
SLA	4
CMKLR1	4
SLC23A3	1
GYPC	8
IQSEC3	14
FBLIM1	8
TRANK1	10
STC1	14
CLRN3	1
CMYA5	2
SLC10A2	1
HSPA2	3
NPHS1	14
OAS3	15
GPC1	8
NAT8B	1
THSD7A	3
MS4A7	4
SIM1	3
DNAH5	14
PMEPA1	8
KCNJ10	3
MXRA8	8
OAS1	13
CRISPLD2	8
CD53	10
LRRC75B	13
NBEAL1	3
FUOM	13
LAMC2	4
STK10	10
PPP2R1B	14
PPP1R18	4
CASP4	4
SIPA1	10
TREH	1
FRMD1	13
PGGHG	10
COL14A1	7
IFIT1	13
PPP1R1A	3
[truncated: 614 more rows]
